# Supplementary material for: Co-occurrences enhance our understanding of aquatic fungal metacommunity assembly and reveal potential host–parasite interactions
Source: FEMS Microbiol Ecol. 2022 Oct 6;98(11):fiac120. doi: 10.1093/femsec/fiac120 (PMC9621394; doi:10.1093/femsec/fiac120)
Supplement: fiac120_Supplemental_Files [file fiac120_supplemental_files.zip]

Archive with 2 entries (2 files):
- Supp_data.pdf
- Supp_data_table.xlsx
