# Supplementary material for: Co-occurrences enhance our understanding of aquatic fungal metacommunity assembly and reveal potential host–parasite interactions
Source: FEMS Microbiol Ecol. 2022 Oct 6;98(11):fiac120. doi: 10.1093/femsec/fiac120 (PMC9621394; doi:10.1093/femsec/fiac120)
Supplement: fiac120_Supplemental_Files [file fiac120_supplemental_files.zip › Supp_data_table.xlsx]

## Sheet: Barcoded primers
Supplementary Table S1
Nanopore primers with barcodes
name	spacer	barcode	mmspacer	primer (Wurzbacher et al. 2019)	complete_oligo
NS1short-1	AC	AAGAAAGTTGTCGGTGTCTTTGTG	TT	CAGTAGTCATATGCTTGTC	ACAAGAAAGTTGTCGGTGTCTTTGTGTTCAGTAGTCATATGCTTGTC
NS1short-2	AC	TCGATTCCGTTTGTAGTCGTCTGT	TT	CAGTAGTCATATGCTTGTC	ACTCGATTCCGTTTGTAGTCGTCTGTTTCAGTAGTCATATGCTTGTC
NS1short-3	AC	GAGTCTTGTGTCCCAGTTACCAGG	TT	CAGTAGTCATATGCTTGTC	ACGAGTCTTGTGTCCCAGTTACCAGGTTCAGTAGTCATATGCTTGTC
NS1short-4	AC	TTCGGATTCTATCGTGTTTCCCTA	TT	CAGTAGTCATATGCTTGTC	ACTTCGGATTCTATCGTGTTTCCCTATTCAGTAGTCATATGCTTGTC
NS1short-5	AC	CTTGTCCAGGGTTTGTGTAACCTT	TT	CAGTAGTCATATGCTTGTC	ACCTTGTCCAGGGTTTGTGTAACCTTTTCAGTAGTCATATGCTTGTC
NS1short-6	AC	TTCTCGCAAAGGCAGAAAGTAGTC	TT	CAGTAGTCATATGCTTGTC	ACTTCTCGCAAAGGCAGAAAGTAGTCTTCAGTAGTCATATGCTTGTC
RCA95m-60	AT	CATGTTCAACCAAGGCTTCTATGG	AA	CTATGTTTTAATTAGACAGTCAG	ATCATGTTCAACCAAGGCTTCTATGGAACTATGTTTTAATTAGACAGTCAG
RCA95m-61	AT	AGAGGGTACTATGTGCCTCAGCAC	AA	CTATGTTTTAATTAGACAGTCAG	ATAGAGGGTACTATGTGCCTCAGCACAACTATGTTTTAATTAGACAGTCAG
RCA95m-62	AT	CACCCACACTTACTTCAGGACGTA	AA	CTATGTTTTAATTAGACAGTCAG	ATCACCCACACTTACTTCAGGACGTAAACTATGTTTTAATTAGACAGTCAG
RCA95m-63	AT	TTCTGAAGTTCCTGGGTCTTGAAC	AA	CTATGTTTTAATTAGACAGTCAG	ATTTCTGAAGTTCCTGGGTCTTGAACAACTATGTTTTAATTAGACAGTCAG
RCA95m-64	AT	GACAGACACCGTTCATCGACTTTC	AA	CTATGTTTTAATTAGACAGTCAG	ATGACAGACACCGTTCATCGACTTTCAACTATGTTTTAATTAGACAGTCAG
RCA95m-65	AT	TTCTCAGTCTTCCTCCAGACAAGG	AA	CTATGTTTTAATTAGACAGTCAG	ATTTCTCAGTCTTCCTCCAGACAAGGAACTATGTTTTAATTAGACAGTCAG
RCA95m-66	AT	CCGATCCTTGTGGCTTCTAACTTC	AA	CTATGTTTTAATTAGACAGTCAG	ATCCGATCCTTGTGGCTTCTAACTTCAACTATGTTTTAATTAGACAGTCAG
RCA95m-67	AT	GTTTGTCATACTCGTGTGCTCACC	AA	CTATGTTTTAATTAGACAGTCAG	ATGTTTGTCATACTCGTGTGCTCACCAACTATGTTTTAATTAGACAGTCAG
RCA95m-68	AT	GAATCTAAGCAAACACGAAGGTGG	AA	CTATGTTTTAATTAGACAGTCAG	ATGAATCTAAGCAAACACGAAGGTGGAACTATGTTTTAATTAGACAGTCAG
RCA95m-69	AT	TACAGTCCGAGCCTCATGTGATCT	AA	CTATGTTTTAATTAGACAGTCAG	ATTACAGTCCGAGCCTCATGTGATCTAACTATGTTTTAATTAGACAGTCAG
RCA95m-70	AT	ACCGAGATCCTACGAATGGAGTGT	AA	CTATGTTTTAATTAGACAGTCAG	ATACCGAGATCCTACGAATGGAGTGTAACTATGTTTTAATTAGACAGTCAG
RCA95m-71	AT	CCTGGGAGCATCAGGTAGTAACAG	AA	CTATGTTTTAATTAGACAGTCAG	ATCCTGGGAGCATCAGGTAGTAACAGAACTATGTTTTAATTAGACAGTCAG

## Sheet: BLAST NCBI nt top hits
Supplementary Table S2
	query_acc_ver	subject_acc_ver	identity	alignment_length	mismatches	gap_opens	q_start	q_end	s_start	s_end	evalue	bit_score
1	OTU_0	HQ191408.1	97.045	2064	49	11	1105	3157	1	2063	0	3463
2	OTU_1	MT730983.1	94.474	2099	103	11	1109	3195	4759	2662	0	3221
3	OTU_100351	DQ457624.1	96.963	1778	22	15	2591	4354	1784	25	0	2955
4	OTU_100621	LC220384.1	93.325	764	44	7	2751	3509	765	4	0	1122
5	OTU_10089	MK050353.1	98.278	3020	34	16	1	3006	21	3036	0	5273
6	OTU_102	MT730946.1	85.095	1798	211	42	1	1779	30	1789	0	1783
7	OTU_102801	AB779691.1	98.547	1720	22	3	1	1719	31	1748	0	3035
8	OTU_1031	MT730906.1	94.358	2180	91	29	1	2164	4736	2573	0	3315
9	OTU_1033	JQ668740.1	97.786	4110	79	10	545	4649	4108	6	0	7075
10	OTU_103454	XR_001677158.1	95.403	1762	80	1	2783	4544	1796	36	0	2804
11	OTU_1037	DQ871287.1	92.825	1756	119	6	2	1756	1	1750	0	2538
12	OTU_1044	EU167609.1	97.15	3088	72	14	60	3138	1	3081	0	5201
13	OTU_10505	AB779691.1	85.323	1751	177	58	1	1694	21	1748	0	1736
14	OTU_10507	AJ495833.1	99.83	1765	3	0	1	1765	31	1795	0	3243
15	OTU_105224	CP014503.1	91.606	4408	243	101	1	4361	4921857	4917530	0	5973
16	OTU_106	MH643793.1	98.93	3270	31	4	2279	5546	2583	5850	0	5842
17	OTU_10615	MT644927.1	94.103	4511	174	63	501	4985	2	4446	0	6772
18	OTU_1064	HQ219354.1	98.166	1799	29	3	1000	2795	1	1798	0	3136
19	OTU_10650	DQ871287.1	88.523	1760	176	23	3331	5074	1750	1	0	2108
20	OTU_1069	NG_063517.1	88.483	1780	168	34	1001	2759	16	1779	0	2117
21	OTU_10693	JN054687.1	98.716	1480	16	3	3538	5016	1478	1	0	2625
22	OTU_107	HQ191408.1	97.093	2064	49	10	3271	5324	2063	1	0	3469
23	OTU_107556	JN054654.1	93.651	1449	68	18	166	1593	1	1446	0	2145
24	OTU_1080	GU067912.1	93.094	1781	96	21	1	1772	36	1798	0	2582
25	OTU_108078	FJ687268.2	91.453	2574	146	56	1845	4377	2541	1	0	3467
26	OTU_1083	HQ191382.1	92.93	1768	93	26	2626	4378	1758	8	0	2543
27	OTU_10831	AY635830.1	94.758	1774	73	17	3	1763	1	1767	0	2743
28	OTU_1089	DQ244016.1	91.968	1743	91	34	2650	4366	1734	15	0	2398
29	OTU_10964	MT730728.1	96.629	1780	46	12	1	1770	20	1795	0	2942
30	OTU_11018	MT730947.1	88.39	1783	167	30	1	1760	20	1785	0	2109
31	OTU_1103	HQ219392.1	94.632	2105	74	24	2360	4428	2102	1	0	3225
32	OTU_1114	MT730902.1	94.799	1788	74	16	598	2374	1	1780	0	2769
33	OTU_11217	KP096145.1	98.254	1604	16	9	2999	4600	1603	10	0	2796
34	OTU_112705	JQ689433.1	85.21	595	73	12	3513	4095	609	18	9.21e-167	597
35	OTU_112804	EU162634.1	86.555	1733	185	38	1	1697	46	1766	0	1866
36	OTU_1146	JX974764.1	98.542	823	9	1	3036	3858	1	820	0	1450
37	OTU_114849	KY687850.1	97.793	1631	23	10	1453	3076	1625	1	0	2800
38	OTU_115666	MT731001.1	92.373	1770	106	25	2770	4526	1773	20	0	2494
39	OTU_116	MN475234.1	82.27	1066	153	32	4080	5128	1694	648	0	889
40	OTU_116462	MZ923279.1	90.902	1198	87	20	2855	4045	1183	1	0	1589
41	OTU_116500	AY032608.1	94.416	1755	77	18	2659	4397	1766	17	0	2678
42	OTU_11657	MT644940.1	96.615	3456	68	27	44	3483	1	3423	0	5688
43	OTU_1169	KX465234.1	84.676	1279	148	36	3802	5056	1300	46	0	1232
44	OTU_118	KP234353.1	95.559	2522	90	19	2004	4514	4323	1813	0	4019
45	OTU_11800	MT730706.1	85.35	1802	211	42	2909	4690	1788	20	0	1816
46	OTU_118230	MG256970.1	87.893	2164	220	39	1	2144	4547	2406	0	2507
47	OTU_119	HE806142.1	97.409	1930	47	3	3922	5849	1	1929	0	3284
48	OTU_1190	AM114814.1	89.456	1764	162	22	1	1753	36	1786	0	2207
49	OTU_1194	JN054679.1	88.361	1452	133	27	206	1641	29	1460	0	1712
50	OTU_11994	DQ273766.1	97.069	2115	50	11	2392	4501	1	2108	0	3552
51	OTU_12	HE806142.1	96.128	1937	62	12	504	2436	1928	1	0	3149
52	OTU_121313	EF023269.1	95.252	1727	57	22	2480	4183	1803	79	0	2712
53	OTU_121862	AF113420.1	81.789	939	128	28	2501	3403	1688	757	0	747
54	OTU_122	MH643793.1	98.929	3268	31	4	501	3766	5848	2583	0	5838
55	OTU_123030	LR993757.1	95.073	1238	48	10	1732	2962	1	1232	0	1936
56	OTU_1233	MK408621.1	94.465	4372	172	52	1001	5329	19	4363	0	6669
57	OTU_125	JN054687.1	99.391	1479	7	2	2165	3642	1	1478	0	2680
58	OTU_125714	MT644863.1	92.748	4509	224	59	140	4625	1	4429	0	6420
59	OTU_126965	CP046435.1	97.707	4580	68	28	1	4552	821442	816872	0	7841
60	OTU_1271	AJ506030.1	99.089	1537	13	1	147	1682	1	1537	0	2760
61	OTU_12867	MZ923223.1	88.079	1166	104	30	2918	4071	1176	34	0	1351
62	OTU_13	HQ219392.1	96.99	2292	34	18	3	2269	1	2282	0	3818
63	OTU_130546	KP096153.1	96.236	1594	43	12	2720	4298	1601	10	0	2595
64	OTU_131	MT730983.1	98.362	4763	48	15	1	4756	20	4759	0	8336
65	OTU_13103	MT731025.1	90.247	2676	194	57	1	2641	4539	1896	0	3434
66	OTU_131619	JN054680.1	89.027	1449	133	24	204	1636	30	1468	0	1772
67	OTU_1319	JN054679.1	88.361	1452	133	27	3373	4808	1460	29	0	1712
68	OTU_13203	MT644877.1	95.7	4349	121	50	1	4320	47	4358	0	6935
69	OTU_13300	MT730845.1	92.921	2232	115	40	1	2208	4708	2496	0	3206
70	OTU_13322	KP096145.1	86.762	1609	178	29	1	1589	10	1603	0	1759
71	OTU_134	MH047192.1	95.869	4406	139	34	1	4387	4392	11	0	7088
72	OTU_1352	KP096153.1	92.308	1599	108	12	1	1591	10	1601	0	2257
73	OTU_137	FJ687268.2	94.544	2566	89	40	3187	5726	2541	1	0	3916
74	OTU_1378	AB205372.1	98.816	3040	15	11	1	3020	37	3075	0	5415
75	OTU_137953	HM487046.1	87.942	1385	108	42	277	1634	1	1353	0	1578
76	OTU_13906	HE806158.1	92.438	2129	126	25	2329	4430	1	2121	0	3007
77	OTU_13977	MT730721.1	88.951	1783	152	36	1	1759	20	1781	0	2159
78	OTU_139973	MT644861.1	93.625	4392	165	84	101	4450	1	4319	0	6457
79	OTU_14	KP096153.1	96.261	1471	41	10	2720	4178	1601	133	0	2399
80	OTU_140	HE806142.1	96.4	1861	62	5	55	1912	1859	1	0	3061
81	OTU_1423	LR026995.1	98.531	4358	49	13	1	4351	530047	525698	0	7679
82	OTU_142997	EF023269.1	95.343	1718	57	20	2479	4175	1803	88	0	2708
83	OTU_144255	HQ191382.1	92.825	1770	96	26	3	1756	1	1755	0	2536
84	OTU_145461	FJ687267.1	81.192	1627	216	65	109	1682	1	1590	0	1227
85	OTU_147	HQ219354.1	98.221	1799	29	2	3349	5145	1798	1	0	3142
86	OTU_148	JQ796369.1	92.126	1994	109	41	2	1977	9	1972	0	2769
87	OTU_1485	HQ219419.1	92.712	1770	123	5	3	1771	1	1765	0	2549
88	OTU_148898	EF023269.1	94.415	1719	66	22	1	1692	88	1803	0	2615
89	OTU_149	LR026995.1	98.759	4351	41	12	1499	5843	525694	530037	0	7723
90	OTU_1496	CP068001.1	92.192	2190	132	31	2301	4471	3293068	3295237	0	3061
91	OTU_15	HE806142.1	95.44	1930	74	12	989	2908	1926	1	0	3064
92	OTU_1501	MZ923327.1	98.57	1189	12	5	3244	4427	1189	1	0	2097
93	OTU_1514	HQ219392.1	97.083	1817	34	14	2710	4510	1814	1	0	3044
94	OTU_151603	MZ923366.1	87.527	938	93	20	664	1589	270	1195	0	1062
95	OTU_15365	LN871177.1	93.931	3032	115	55	1459	4441	3012	1	0	4516
96	OTU_154	HQ219392.1	94.699	2094	75	21	3	2063	1	2091	0	3219
97	OTU_154728	NG_061126.1	81.407	1549	201	61	2453	3942	1528	8	0	1184
98	OTU_1553	MT644917.1	93.806	4488	166	78	1	4436	4428	1	0	6645
99	OTU_15605	AB534351.1	87.229	1613	173	23	3068	4651	1609	1	0	1807
100	OTU_156521	DQ273809.1	93.198	2308	128	22	1	2296	2291	1	0	3365
101	OTU_15752	JQ796369.1	88.13	1963	164	50	15	1925	1	1946	0	2270
102	OTU_1578	DQ519027.1	80.331	1632	249	56	3244	4845	1595	6	0	1170
103	OTU_158	AJ506030.1	99.284	1537	10	1	3735	5270	1537	1	0	2776
104	OTU_159	MT730902.1	86.43	1776	200	33	4216	5962	1783	20	0	1906
105	OTU_15981	CP010980.1	96.603	4327	119	24	1	4321	5946641	5942337	0	7151
106	OTU_159823	JQ796369.1	92.219	2005	107	45	2281	4267	1974	1	0	2793
107	OTU_1600	KP096153.1	92.317	1601	109	10	3770	5365	1601	10	0	2263
108	OTU_16305	MZ923389.1	88.344	1244	120	20	433	1671	1	1224	0	1471
109	OTU_164	MH047192.1	95.909	4424	141	33	1001	5408	1	4400	0	7131
110	OTU_16411	AF368504.1	87.022	1780	181	32	1	1740	36	1805	0	1962
111	OTU_1647	LC220384.1	93.333	765	42	9	2212	2970	4	765	0	1122
112	OTU_165	HE806142.1	96.218	1930	59	10	2709	4628	1	1926	0	3147
113	OTU_1661	EU167609.1	97.053	3088	75	14	1518	4596	3081	1	0	5184
114	OTU_1674	MT730936.1	91.14	1061	78	14	697	1745	730	1786	0	1424
115	OTU_17	HE806142.1	96.277	1934	55	15	2234	4157	1	1927	0	3157
116	OTU_1702	KP096163.1	94.711	1607	65	14	1	1591	30	1632	0	2514
117	OTU_170520	AB534485.1	85.529	1617	178	48	1	1573	9	1613	0	1639
118	OTU_1711	KF219405.1	88.019	1060	108	16	3717	4771	1048	3	0	1262
119	OTU_1719	MT730721.1	96.235	1806	53	14	496	2292	13	1812	0	2944
120	OTU_172564	AB779691.1	95.841	1731	59	7	1	1721	21	1748	0	2785
121	OTU_174	KP096140.1	92.167	1583	54	55	4926	6470	1585	35	0	2172
122	OTU_17419	FJ687268.2	91.421	2576	143	58	2407	4939	2541	1	0	3461
123	OTU_17506	CP061989.1	99.426	4352	20	5	1	4350	249161	253509	0	7893
124	OTU_1760	MH047193.1	99.977	4310	0	1	509	4817	1	4310	0	7952
125	OTU_177975	MZ923365.1	85.459	1121	121	33	2622	3712	1173	65	0	1129
126	OTU_1795	EU162634.1	92.618	1734	99	26	2417	4132	1766	44	0	2466
127	OTU_17954	FM178227.1	85.749	2035	212	58	148	2147	1	1992	0	2100
128	OTU_18	EU162635.1	99.708	1710	1	3	1	1706	46	1755	0	3127
129	OTU_180790	KP096163.1	93.847	1609	82	14	1	1598	30	1632	0	2442
130	OTU_181581	EF023269.1	93.485	1719	82	26	1	1692	88	1803	0	2527
131	OTU_183	MF278562.1	94.541	2308	81	22	3947	6214	3583	5885	0	3524
132	OTU_183266	MT730843.1	88.976	1787	157	32	1	1769	20	1784	0	2172
133	OTU_184	JQ739999.1	93.208	1590	80	22	1099	2672	1744	167	0	2313
134	OTU_18408	MN901718.1	94.04	3037	128	43	11	3023	1	3008	0	4556
135	OTU_184087	HQ191401.1	95.591	1769	75	3	2799	4566	1767	1	0	2832
136	OTU_1845	MT730761.1	88.624	1512	151	18	3588	5089	3089	4589	0	1820
137	OTU_18602	MT730893.1	87.465	1803	164	43	1	1779	20	1784	0	2021
138	OTU_186095	MZ923334.1	84.089	1125	132	35	2269	3353	1168	51	0	1042
139	OTU_18878	JX242890.1	92.346	1803	106	28	2710	4496	1800	14	0	2536
140	OTU_1893	MT644907.1	95.323	4554	133	61	1	4505	20	4542	0	7166
141	OTU_1907	FJ687267.1	85.669	1570	165	43	2940	4465	1590	37	0	1598
142	OTU_19171	KP234353.1	95.716	2521	86	19	1	2510	4322	1813	0	4039
143	OTU_192706	AJ972809.2	95.305	1768	79	4	1	1767	46	1810	0	2802
144	OTU_1930	GQ995409.1	96.623	1747	46	11	2801	4535	1780	35	0	2887
145	OTU_19319	LC220941.1	97.516	765	11	4	2710	3468	774	12	0	1301
146	OTU_19377	KP096153.1	93.777	1607	58	32	1	1580	10	1601	0	2375
147	OTU_194157	MG815782.1	94.095	4403	151	76	3	4363	1	4336	0	6589
148	OTU_1947	MT730713.1	82.437	1822	229	78	1	1783	20	1789	0	1507
149	OTU_19477	AY635830.1	93.57	1773	86	21	2611	4361	1767	1	0	2617
150	OTU_1961	MT730906.1	92.999	2214	118	31	2683	4875	2558	4755	0	3195
151	OTU_19767	AF372796.1	86.862	1705	168	50	2703	4391	1665	1	0	1857
152	OTU_197673	EU162634.1	88.991	1735	142	34	1	1700	46	1766	0	2100
153	OTU_2	HQ219392.1	94.699	2094	79	18	1031	3095	1	2091	0	3223
154	OTU_20	MT730983.1	94.426	2099	104	11	1	2087	4759	2662	0	3216
155	OTU_2001	MT730892.1	91.133	2109	134	46	2403	4476	2340	4430	0	2809
156	OTU_2002	DQ871287.1	88.8	1759	173	21	2	1745	1	1750	0	2135
157	OTU_20069	KP096145.1	92.973	1608	88	22	2590	4186	1603	10	0	2320
158	OTU_2021	AJ495833.1	99.83	1764	3	0	3628	5391	1795	32	0	3241
159	OTU_20213	MT730616.1	95.003	1761	70	14	1	1747	30	1786	0	2748
160	OTU_202149	NG_062123.1	82.895	1064	141	30	674	1702	678	1735	0	922
161	OTU_203	JN642222.1	98.381	4385	47	18	1	4369	4393	17	0	7683
162	OTU_2031	MT730902.1	86.486	1776	200	32	1	1748	20	1783	0	1914
163	OTU_204	DQ273809.1	93.241	2308	127	21	1	2296	2291	1	0	3371
164	OTU_204175	CP061989.1	99.746	4338	11	0	1	4338	253509	249172	0	7950
165	OTU_2053	FJ345357.1	97.62	2773	50	8	1	2771	2759	1	0	4741
166	OTU_2067	FJ687268.2	93.313	2572	85	64	127	2642	1	2541	0	3716
167	OTU_20693	DQ871287.1	88.92	1760	172	18	2	1748	1	1750	0	2148
168	OTU_208272	EU162634.1	93.526	1730	84	23	1	1709	44	1766	0	2549
169	OTU_2086	KP096145.1	99.812	1594	3	0	1	1594	10	1603	0	2928
170	OTU_20910	NG_017172.1	97.899	1761	35	2	1	1760	37	1796	0	3046
171	OTU_21	EU162634.1	99.658	1752	0	3	587	2332	15	1766	0	3197
172	OTU_21156	HE806142.1	85.007	1334	161	38	120	1432	1851	536	0	1319
173	OTU_2118	MT730613.1	86.839	1778	164	54	1	1733	32	1784	0	1923
174	OTU_21191	HE573028.1	94.291	3521	147	42	1	3488	27	3526	0	5352
175	OTU_213	EU162634.1	99.884	1723	0	2	2647	4367	1766	44	0	3169
176	OTU_213463	HG530941.1	82.927	902	109	33	2326	3187	1586	690	0	771
177	OTU_21350	KP096163.1	93.905	1608	78	17	1	1593	30	1632	0	2444
178	OTU_214	EU162634.1	99.884	1721	0	2	2646	4364	1766	46	0	3166
179	OTU_21441	MK050288.1	86.622	1779	202	32	1	1753	36	1804	0	1934
180	OTU_214645	KP096153.1	93.058	1599	89	18	1	1584	10	1601	0	2318
181	OTU_2149	CP032012.1	87.915	1779	171	33	1	1754	401483	399724	0	2054
182	OTU_215079	HE806154.1	88.935	723	54	21	732	1437	1249	536	0	869
183	OTU_217040	AB534485.1	85.529	1617	178	48	1	1573	9	1613	0	1639
184	OTU_21707	DQ244011.1	97.943	1750	24	11	2688	4428	1780	34	0	3022
185	OTU_21859	AB779691.1	96.241	1729	55	5	1	1720	21	1748	0	2824
186	OTU_22	MT730983.1	94.426	2099	102	13	3811	5895	2662	4759	0	3214
187	OTU_223	KP096163.1	93.885	1619	74	20	3210	4810	1632	21	0	2453
188	OTU_2239	DQ871287.1	84.329	1640	224	27	3458	5072	1632	1	0	1574
189	OTU_2246	DQ244008.1	97.608	1756	36	6	2947	4699	1786	34	0	3005
190	OTU_225119	JQ796369.1	93.796	2740	113	52	1499	4199	2722	1	0	4065
191	OTU_225824	AB023466.1	96.917	1719	39	12	1	1713	16	1726	0	2868
192	OTU_22648	MK394161.1	98.857	2538	18	9	251	2782	1	2533	0	4516
193	OTU_227268	GU568155.1	96.941	1504	34	10	2780	4275	1500	1	0	2512
194	OTU_228	KP096163.1	93.618	1614	91	10	3703	5306	1632	21	0	2435
195	OTU_22850	HQ191404.1	93.039	1767	106	15	1	1758	9	1767	0	2566
196	OTU_23004	HE806142.1	96.025	1937	57	13	472	2399	1926	1	0	3133
197	OTU_233	JX974764.1	98.902	820	9	0	1702	2521	1	820	0	1465
198	OTU_233382	AB749095.1	84.258	1658	178	57	2479	4084	1627	1	0	1539
199	OTU_23374	KJ766704.1	82.587	804	115	22	2890	3677	1550	756	0	686
200	OTU_2340	AP024448.1	97.551	4369	69	26	501	4859	2391968	2396308	0	7441
201	OTU_2347	MT730816.1	90.151	2325	177	47	1	2308	6579	4290	0	2977
202	OTU_23890	MT730786.1	98.324	4713	43	23	1	4696	4713	20	0	8233
203	OTU_239212	CP000287.1	92.968	4380	252	42	1	4342	1518842	1523203	0	6331
204	OTU_2409	AY364863.1	88.166	1352	132	27	129	1469	1613	279	0	1585
205	OTU_2421	MT730683.1	92.881	2065	106	34	2947	4991	2063	20	0	2961
206	OTU_245	JN054656.1	94.231	1508	83	4	3456	4962	1506	2	0	2300
207	OTU_2456	MN901718.1	94.073	3037	128	42	1446	4459	3008	1	0	4564
208	OTU_2462	EF134949.1	94.183	4349	168	70	1	4310	4315	13	0	6551
209	OTU_2471	HQ191404.1	93.246	1762	101	17	3116	4865	1764	9	0	2579
210	OTU_249	AM114814.1	89.512	1764	161	22	2750	4502	1786	36	0	2213
211	OTU_25	MT730983.1	94.468	2097	103	11	3839	5923	2662	4757	0	3217
212	OTU_2526	FJ687268.2	97.415	2553	41	14	1826	4365	2541	1	0	4325
213	OTU_2576	GQ995419.1	91.552	1740	128	19	1	1732	35	1763	0	2381
214	OTU_258491	HQ191339.1	93.244	1791	74	34	3	1774	1	1763	0	2593
215	OTU_258998	MZ923334.1	83.94	1127	132	36	430	1516	51	1168	0	1033
216	OTU_26	HE806142.1	96.048	1923	60	14	2000	3909	1920	1	0	3116
217	OTU_26295	LT558136.1	94.779	3505	111	55	1	3462	314374	310899	0	5393
218	OTU_263	DQ244011.1	94.779	1743	77	13	2543	4278	1780	45	0	2702
219	OTU_263406	HM163570.1	98.908	1740	17	2	3	1740	1	1740	0	3107
220	OTU_2637	MT730829.1	93.709	2114	78	39	1	2099	4518	2445	0	3116
221	OTU_2640	AY604526.1	95.493	1775	72	8	3	1775	1	1769	0	2828
222	OTU_265	CP034379.1	94.303	4441	165	64	1	4374	457327	452908	0	6719
223	OTU_2663	LC487403.1	80.551	1779	270	65	501	2244	16	1753	0	1299
224	OTU_269	AB779691.1	98.9	1727	18	1	3442	5167	1748	22	0	3083
225	OTU_2695	MK394161.1	98.976	2538	18	7	1848	4382	2533	1	0	4536
226	OTU_269947	MZ923308.1	97.081	1199	17	13	406	1593	1	1192	0	2004
227	OTU_27	HQ219392.1	94.729	2087	75	20	3551	5605	2091	8	0	3212
228	OTU_270084	MG815782.1	95.782	4362	121	47	1	4336	12	4336	0	6977
229	OTU_2712	HE806142.1	95.758	1933	60	18	2229	4153	1	1919	0	3096
230	OTU_272944	EU162634.1	92.663	1731	103	21	1	1715	44	1766	0	2471
231	OTU_277713	NG_065651.1	80.518	811	128	24	2086	2877	1520	721	2.88e-166	595
232	OTU_27789	EF023269.1	92.878	1727	86	32	3138	4838	1803	88	0	2473
233	OTU_2789	DQ871287.1	89.085	1759	170	18	2	1747	1	1750	0	2165
234	OTU_2809	HQ219392.1	96.895	2287	37	17	2216	4478	2282	6	0	3799
235	OTU_283	JN642222.1	99.679	4358	12	2	1263	5618	36	4393	0	7969
236	OTU_286	MH047192.1	95.515	4415	156	33	508	4902	4393	1	0	7018
237	OTU_287099	DQ244008.1	82.936	1635	220	49	2634	4222	1655	34	0	1419
238	OTU_2888	HE806142.1	96.992	1862	49	7	1577	3434	1859	1	0	3121
239	OTU_29	GU067912.1	93.005	1787	96	23	2670	4445	1798	30	0	2580
240	OTU_29080	MT730936.1	95.289	1783	56	20	2716	4480	1792	20	0	2802
241	OTU_2928	MZ923334.1	88.087	915	88	19	640	1540	261	1168	0	1066
242	OTU_293	GQ995417.1	96.586	1699	44	12	4095	5786	1734	43	0	2804
243	OTU_2954	NG_017174.1	92.731	1761	111	17	3264	5014	1769	16	0	2529
244	OTU_2962	MT730721.1	96.167	1800	55	12	3454	5247	1811	20	0	2929
245	OTU_297590	CP034460.1	92.788	3938	188	64	124	4025	10219	6342	0	5611
246	OTU_299	HE806142.1	96.524	1870	53	11	1144	3007	1864	1	0	3083
247	OTU_308	KF848909.1	98.04	2500	23	23	3364	5844	1	2493	0	4325
248	OTU_3092	KP096153.1	91.963	1605	112	13	1202	2800	8	1601	0	2233
249	OTU_30955	MT730721.1	95.76	1769	65	7	1	1766	20	1781	0	2843
250	OTU_310763	MZ923207.1	95.861	1184	28	15	430	1594	1	1182	0	1895
251	OTU_3130	JQ796369.1	93.664	2746	104	48	1493	4192	2722	1	0	4043
252	OTU_31309	LT841264.1	93.146	4377	197	68	1	4338	4349	37	0	6325
253	OTU_3131	MT730705.1	87.1	1783	165	53	2464	4194	1787	18	0	1958
254	OTU_3133	MT644894.1	97.185	2949	48	24	989	3918	2933	1	0	4953
255	OTU_31505	GQ867783.1	98.359	4206	54	12	1	4200	4197	1	0	7371
256	OTU_31566	MT730751.1	90.685	2963	196	60	1591	4522	2933	20	0	3869
257	OTU_31608	JN054687.1	98.922	1484	6	6	165	1644	1	1478	0	2643
258	OTU_31748	MT730986.1	93.068	1760	109	12	2643	4391	1777	20	0	2562
259	OTU_3187	DQ244004.1	94.486	1596	75	11	3491	5079	1623	34	0	2447
260	OTU_32	AP024448.1	95.448	2021	53	31	1	2000	2391967	2393969	0	3186
261	OTU_320	AB779691.1	99.186	1720	10	3	2991	4708	1748	31	0	3096
262	OTU_32246	AM114814.1	94.131	1755	94	8	1	1750	36	1786	0	2663
263	OTU_3227	MT730721.1	90.418	2275	168	39	1	2258	4637	2396	0	2948
264	OTU_32392	FJ687268.2	90.807	2578	164	57	129	2673	4	2541	0	3380
265	OTU_3257	MT730986.1	92.404	1764	117	15	3479	5231	1777	20	0	2499
266	OTU_326175	LR026995.1	97.613	4357	91	12	1	4349	530047	525696	0	7457
267	OTU_327	DQ244017.1	97.557	1719	21	17	1	1710	33	1739	0	2922
268	OTU_32731	EU167609.1	96.962	3028	73	17	1415	4431	3020	1	0	5064
269	OTU_32844	HM487052.1	80.653	1318	201	42	335	1622	64	1357	0	972
270	OTU_329	KP234353.1	95.678	2522	84	22	1862	4370	1813	4322	0	4032
271	OTU_332	HE806142.1	95.457	1937	72	13	3255	5183	1	1929	0	3075
272	OTU_33254	MK092094.1	89.844	1792	141	28	2712	4468	3431	1646	0	2263
273	OTU_3350	MT730834.1	99.606	4819	13	5	1	4818	4833	20	0	8789
274	OTU_33568	KC671706.1	98.625	1746	12	12	2772	4513	1774	37	0	3083
275	OTU_336	AY032608.1	96.901	1775	38	14	4239	6005	1766	1	0	2957
276	OTU_3361	MN450784.1	97.567	2877	50	16	6	2870	1	2869	0	4907
277	OTU_3374	GQ995419.1	97.68	1724	30	10	2691	4408	1764	45	0	2953
278	OTU_338	KP096153.1	96.319	1603	43	11	1594	3182	1	1601	0	2619
279	OTU_3388	MK496219.1	93.085	4483	225	67	1	4425	18	4473	0	6484
280	OTU_3403	MK050349.1	93.53	3014	146	41	500	3480	35	3032	0	4440
281	OTU_3415	GQ995414.1	97.812	1737	36	2	1	1736	35	1770	0	2996
282	OTU_345	KP234353.1	95.681	2524	85	20	2362	4875	1813	4322	0	4037
283	OTU_346	GU214668.1	96.823	4312	98	30	1	4296	25	4313	0	7167
284	OTU_3475	KM067412.1	90.123	1549	128	22	2601	4137	1536	1	0	1989
285	OTU_3499	JQ796369.1	91.717	1980	123	35	1	1972	4	1950	0	2710
286	OTU_352	FJ687268.2	98.939	2545	19	7	632	3172	1	2541	0	4543
287	OTU_354	LC435119.1	88.696	1610	157	24	3628	5224	1598	1	0	1941
288	OTU_3540	JN054664.1	84.907	1080	99	39	3803	4822	1096	21	0	1033
289	OTU_356910	AB779691.1	98.487	1718	25	1	1	1717	31	1748	0	3027
290	OTU_358367	NG_065651.1	80.395	811	127	26	706	1495	721	1520	4.84e-164	588
291	OTU_358990	MK463979.1	92.778	4486	210	88	501	4913	17	4461	0	6384
292	OTU_359	MG815782.1	95.217	4391	118	56	501	4854	4336	1	0	6861
293	OTU_3599	JN054676.1	89.566	1476	111	32	181	1634	1	1455	0	1832
294	OTU_3620	MT730808.1	94.091	1777	90	15	3052	4822	1787	20	0	2686
295	OTU_363103	MT730892.1	94.067	4450	171	82	1	4406	30	4430	0	6669
296	OTU_363631	AY665773.1	81.537	937	133	26	693	1594	845	1776	0	736
297	OTU_36368	JQ689418.1	96.885	1637	46	5	1	1635	18	1651	0	2736
298	OTU_3706	DQ244011.1	97.426	1748	40	5	2679	4422	1780	34	0	2974
299	OTU_377885	GQ995411.1	93.424	1764	69	33	1	1728	34	1786	0	2571
300	OTU_37882	KP096153.1	92.015	1603	112	12	3736	5333	1601	10	0	2237
301	OTU_379	AB468674.1	86.591	1320	129	34	1296	2600	1	1287	0	1413
302	OTU_3799	DQ871287.1	84.637	1048	135	20	3060	4092	1750	714	0	1020
303	OTU_3838	FN690491.1	98.289	1695	27	2	11	1704	1	1694	0	2968
304	OTU_386	MT730833.1	96.299	3026	37	35	1	2996	5362	2382	0	4898
305	OTU_3872	KP096140.1	93.222	1623	73	28	2665	4262	1640	30	0	2353
306	OTU_388	MZ923365.1	91.106	1203	84	18	433	1626	1	1189	0	1607
307	OTU_3888	MT644927.1	91.575	2540	147	55	501	2994	4444	1926	0	3443
308	OTU_391	MT730974.1	90.671	1415	88	34	4489	5884	3206	4595	0	1842
309	OTU_39825	MT730721.1	90.773	2276	155	42	2455	4709	2396	4637	0	2988
310	OTU_39863	LC435086.1	94.018	1655	74	22	2680	4321	1644	2	0	2484
311	OTU_40	EU162635.1	99.824	1708	1	2	4104	5809	1755	48	0	3136
312	OTU_4048	HQ219341.1	97.994	1695	30	3	3	1697	1	1691	0	2939
313	OTU_407	MK050401.1	94.956	2954	112	30	1505	4440	21	2955	0	4595
314	OTU_41170	MN450784.1	97.534	2879	54	13	1506	4377	1	2869	0	4907
315	OTU_412564	JN642222.1	99.541	4358	13	7	1	4351	36	4393	0	7930
316	OTU_413	MZ923334.1	87.09	914	103	13	4112	5016	1168	261	0	1020
317	OTU_42	KF792096.1	92.475	4518	262	58	3	4484	4997	522	0	6388
318	OTU_420	AB013543.1	97.055	1766	25	20	1	1753	19	1770	0	2948
319	OTU_42179	MT730721.1	88.988	2234	196	40	2421	4631	2431	4637	0	2717
320	OTU_423	MH643793.1	90.175	2117	151	35	1501	3581	5848	3753	0	2704
321	OTU_4256	DQ244011.1	97.143	1750	38	11	1	1741	34	1780	0	2944
322	OTU_4281	DQ244003.1	96.614	1713	45	13	481	2182	12	1722	0	2830
323	OTU_43	FO905808.1	94.704	4381	174	49	1	4352	25148	29499	0	6752
324	OTU_4311	MH047199.1	96.688	4348	93	30	475	4812	4307	1	0	7184
325	OTU_433	MF278562.1	94.5	2309	81	23	502	2769	5886	3583	0	3520
326	OTU_437	MZ923366.1	86.481	932	100	21	4371	5282	1194	269	0	1000
327	OTU_4377	AF368505.1	92.204	1783	109	30	2600	4364	1806	36	0	2495
328	OTU_44	EU162634.1	98.382	1731	20	8	2046	3772	40	1766	0	3035
329	OTU_44084	EU162642.1	84.615	1768	206	55	1	1729	44	1784	0	1698
330	OTU_4424	MT644902.1	84.69	1757	223	34	22	1740	1	1749	0	1712
331	OTU_444765	HQ219392.1	96.868	1820	38	18	2732	4538	1814	1	0	3027
332	OTU_445332	DQ871287.1	87.943	1750	187	20	1	1735	10	1750	0	2041
333	OTU_4470	HQ191404.1	96.791	1776	47	10	3	1770	1	1774	0	2955
334	OTU_44773	AY364863.1	88.248	1353	130	28	2720	4061	279	1613	0	1591
335	OTU_4491	MZ923366.1	86.481	932	99	22	661	1571	269	1194	0	998
336	OTU_450647	JN054687.1	96.535	1443	33	14	166	1595	3	1441	0	2372
337	OTU_4540	MT730895.1	91.843	2121	133	37	2650	4751	2629	4728	0	2922
338	OTU_46	HE806142.1	95.589	1927	71	12	2733	4653	1	1919	0	3075
339	OTU_4698	MT730972.1	92.52	1778	106	22	3074	4833	1788	20	0	2521
340	OTU_47	HE806142.1	97.359	1931	47	4	1849	3777	1929	1	0	3280
341	OTU_4762	GQ995409.1	93.7	1762	89	14	1	1756	35	1780	0	2619
342	OTU_47864	MT730769.1	92.122	1777	108	27	1	1753	20	1788	0	2477
343	OTU_4791	JN054687.1	99.729	1478	4	0	2566	4043	1478	1	0	2708
344	OTU_4816	HM161751.1	98.988	1779	18	0	1	1779	34	1812	0	3186
345	OTU_4858	MT730691.1	92.553	1786	106	21	1	1776	20	1788	0	2536
346	OTU_48865	MZ923344.1	96.094	1229	31	7	411	1639	1	1212	0	1988
347	OTU_4898	MK050353.1	98.278	3020	34	16	1457	4462	3036	21	0	5273
348	OTU_492	MT731010.1	94.045	2200	110	14	1001	3194	4538	2354	0	3317
349	OTU_492885	HQ191408.1	96.873	2047	49	13	2389	4421	2063	18	0	3411
350	OTU_494424	DQ244017.1	96.483	1706	24	29	1	1680	44	1739	0	2785
351	OTU_5	HE806172.1	86.59	1223	110	39	5141	6331	729	1929	0	1301
352	OTU_504	MT730831.1	86.272	1792	197	45	1	1772	20	1782	0	1901
353	OTU_51	HE806142.1	95.706	1933	75	7	2232	4160	1	1929	0	3103
354	OTU_5106	JQ796369.1	92.133	1983	100	44	2400	4364	1953	9	0	2747
355	OTU_51149	MT512650.1	95.195	1769	80	4	2645	4412	1905	141	0	2791
356	OTU_515	EU162635.1	99.825	1713	1	2	2576	4286	1755	43	0	3145
357	OTU_516	CP022842.1	97.87	4366	70	22	1	4362	1401329	1405675	0	7526
358	OTU_5176	MT730686.1	84.123	1795	225	50	3019	4778	1789	20	0	1681
359	OTU_51948	AY635830.1	89.203	1806	135	42	3	1787	1	1767	0	2200
360	OTU_51982	MT644863.1	94.423	2636	119	22	1897	4521	1806	4424	0	4028
361	OTU_5239	HE806183.1	99.336	2108	11	3	2996	5100	1	2108	0	3812
362	OTU_5241	CP019375.1	92.031	4480	262	81	1	4440	3292786	3297210	0	6207
363	OTU_53	FJ687268.2	90.733	2579	159	60	626	3162	1	2541	0	3365
364	OTU_53105	AY552543.1	90.135	1774	156	16	1	1765	34	1797	0	2289
365	OTU_534	AB779691.1	98.496	1729	25	1	3275	5002	1748	20	0	3048
366	OTU_5341	MZ923375.1	83.751	1237	149	41	417	1613	1	1225	0	1123
367	OTU_535	CP034379.1	95.6	4432	128	36	1	4378	465845	461427	0	7042
368	OTU_53533	MT644927.1	93.354	4484	217	64	1	4444	2	4444	0	6554
369	OTU_538	LR026995.1	99.245	4372	18	12	1735	6103	530055	525696	0	7877
370	OTU_539	JN642222.1	97.897	4375	63	26	498	4857	4396	36	0	7542
371	OTU_5407	DQ273787.1	90.856	1378	85	29	3195	4563	690	2035	0	1808
372	OTU_54230	GQ995421.1	98.499	1732	23	3	1	1730	34	1764	0	3051
373	OTU_5464	GQ995419.1	97.214	1723	40	7	1	1718	45	1764	0	2909
374	OTU_5485	DQ244005.1	96.634	1753	50	8	3146	4895	1780	34	0	2902
375	OTU_55	MH047193.1	99.954	4310	0	1	1	4308	4310	1	0	7947
376	OTU_5638	MT730946.1	84.969	1783	211	42	2837	4600	1789	45	0	1755
377	OTU_56380	KX465235.1	84.074	1733	209	50	2837	4538	1744	48	0	1609
378	OTU_570	MZ923207.1	99.493	1183	5	1	2628	3810	1182	1	0	2150
379	OTU_5735	MT730986.1	93.084	1764	106	15	2970	4723	1777	20	0	2567
380	OTU_574	FN690492.1	94.313	1688	63	28	11	1682	1	1671	0	2555
381	OTU_575	AY552543.1	90.079	1774	157	16	2659	4423	1797	34	0	2283
382	OTU_5764	MZ923334.1	83.212	1096	137	42	2805	3870	1167	89	0	961
383	OTU_580	JN054687.1	99.662	1478	5	0	4062	5539	1478	1	0	2702
384	OTU_59176	HG530941.1	99.874	1588	2	0	3	1590	1	1588	0	2922
385	OTU_5927	AB013543.1	96.259	1764	41	22	2350	4100	1770	19	0	2868
386	OTU_5929	MH047198.1	94.97	1650	46	28	1414	3035	3944	2304	0	2553
387	OTU_5955	EU162634.1	89.834	1751	143	27	2791	4525	1766	35	0	2215
388	OTU_5989	JQ796369.1	87.099	1713	163	45	15	1691	1	1691	0	1886
389	OTU_6104	MT730895.1	80.103	1357	214	44	129	1455	4555	3225	0	959
390	OTU_61129	FJ687268.2	92.838	2569	103	56	627	3142	1	2541	0	3650
391	OTU_618	JQ668740.1	97.908	4110	76	8	501	4607	18	4120	0	7105
392	OTU_619	FJ687268.2	93.25	2563	91	50	1841	4343	2541	1	0	3699
393	OTU_622	JN054675.1	93.216	1533	58	24	179	1706	1	1492	0	2213
394	OTU_63000	DQ244016.1	97.048	1694	42	8	1	1689	44	1734	0	2844
395	OTU_6313	DQ871287.1	88.63	1759	178	19	3127	4872	1750	1	0	2121
396	OTU_63211	KX998794.1	88.806	938	79	23	3055	3977	1033	107	0	1127
397	OTU_63607	JQ004921.1	84.468	470	67	6	3073	3539	1301	835	4.77e-125	459
398	OTU_6371	MT644863.1	93.75	2640	131	26	1	2627	4424	1806	0	3930
399	OTU_638	HE806142.1	95.499	1933	72	13	4236	6157	1	1929	0	3073
400	OTU_64	MT730983.1	95.141	2099	89	12	1	2087	4759	2662	0	3299
401	OTU_64023	EU162634.1	88.486	1737	156	38	2577	4287	1766	48	0	2060
402	OTU_6442	MT730829.1	92.155	2116	119	26	1	2107	4518	2441	0	2944
403	OTU_6571	AB779691.1	98.843	1728	20	0	1	1728	21	1748	0	3081
404	OTU_6573	MT644902.1	84.69	1757	224	32	2989	4708	1749	1	0	1712
405	OTU_660	JN054656.1	94.293	1507	82	4	176	1680	2	1506	0	2303
406	OTU_6620	FN690492.1	99.941	1683	0	1	2763	4445	1682	1	0	3101
407	OTU_6638	AY757264.1	99.194	1736	14	0	2733	4468	1767	32	0	3129
408	OTU_667	AJ506030.1	98.7	1539	16	3	648	2184	1	1537	0	2728
409	OTU_67	MT730982.1	91.23	4105	267	69	1	4061	4790	735	0	5500
410	OTU_6778	FN690491.1	98.289	1695	27	2	3257	4950	1694	1	0	2968
411	OTU_679	MT730948.1	92.557	1760	107	18	3636	5386	1774	30	0	2503
412	OTU_69313	HQ191404.1	87.226	1777	196	28	2643	4398	1767	1	0	1995
413	OTU_69441	JQ796369.1	89.959	1972	140	44	5	1949	1	1941	0	2492
414	OTU_69565	KU359436.1	81.886	944	112	38	839	1772	801	1695	0	741
415	OTU_696	MT730929.1	87.745	1787	159	44	4024	5763	1793	20	0	2032
416	OTU_7	FJ687268.2	93.161	2559	119	46	127	2647	1	2541	0	3705
417	OTU_702	CP034379.1	94.965	4469	132	62	499	4900	478436	482878	0	6920
418	OTU_7029	DQ244004.1	91.028	1761	135	23	1	1749	34	1783	0	2355
419	OTU_70364	MZ923176.1	89.125	1177	102	24	422	1586	2	1164	0	1441
420	OTU_71	MH047193.1	100	4310	0	0	1	4310	1	4310	0	7960
421	OTU_713	AB779691.1	97.217	1725	35	9	2827	4545	1748	31	0	2907
422	OTU_7144	MT730934.1	94.654	1777	72	21	2850	4607	1792	20	0	2734
423	OTU_7232	AJ506002.1	99.105	1565	10	3	657	2220	1	1562	0	2809
424	OTU_725	AB779691.1	98.843	1728	20	0	1	1728	21	1748	0	3081
425	OTU_73	AB779691.1	98.438	1728	25	2	1671	3396	21	1748	0	3040
426	OTU_73120	MF278562.1	87.247	1137	107	29	3137	4253	1835	717	0	1262
427	OTU_73691	GQ995417.1	88.249	1719	159	35	3	1697	35	1734	0	2015
428	OTU_74	AB779691.1	98.669	1728	22	1	978	2704	21	1748	0	3062
429	OTU_74576	GU214592.1	86.755	1744	170	41	2629	4329	1733	8	0	1884
430	OTU_748	MT730901.1	97.596	2205	48	5	3198	5400	3802	6003	0	3773
431	OTU_75	FJ345357.1	95.654	2784	94	20	1038	3812	2766	1	0	4446
432	OTU_75088	HE806154.1	87.249	698	64	19	2785	3466	547	1235	0	773
433	OTU_75134	MT730713.1	83.737	1777	202	61	2583	4301	1777	30	0	1600
434	OTU_75241	MT730772.1	89.486	1769	149	26	1	1735	30	1795	0	2202
435	OTU_758	MN450784.1	97.774	2875	44	16	2442	5306	2869	5	0	4937
436	OTU_75942	KP685329.1	96.233	1115	29	8	3654	4756	1156	43	0	1814
437	OTU_76	DQ244018.1	96.702	1698	44	10	2473	4167	1732	44	0	2815
438	OTU_760	LC435119.1	88.634	1610	157	25	1551	3146	1	1598	0	1936
439	OTU_7637	CP034379.1	94.248	4451	169	62	1	4400	474402	469988	0	6721
440	OTU_77	MT730983.1	94.291	2102	103	15	3091	5179	2662	4759	0	3201
441	OTU_773	MT730892.1	93.58	4455	172	85	1	4385	4430	20	0	6538
442	OTU_7826	MT730686.1	91.657	2685	166	35	1918	4566	2028	4690	0	3664
443	OTU_79	AJ506030.1	98.894	1537	16	1	3220	4755	1537	1	0	2743
444	OTU_79467	EF023269.1	95.785	1732	44	22	1	1719	88	1803	0	2767
445	OTU_7959	AF372716.1	85.36	1250	150	25	3108	4336	1238	1	0	1264
446	OTU_8	AB779691.1	98.669	1728	22	1	3602	5328	1748	21	0	3062
447	OTU_80	MT731008.1	93.227	2126	96	37	2379	4487	2365	4459	0	3085
448	OTU_8005	MH047197.1	96.435	4600	101	41	1	4579	4558	1	0	7528
449	OTU_80182	JN054687.1	88.191	1448	139	28	2815	4246	1434	3	0	1698
450	OTU_81	JX974764.1	98.902	820	9	0	2681	3500	820	1	0	1465
451	OTU_815	MK463979.1	93.548	2170	84	39	502	2656	4439	2311	0	3181
452	OTU_81845	MT731016.1	83.122	788	110	20	2750	3520	1630	849	0	697
453	OTU_82	AJ506030.1	99.154	1537	12	1	2734	4269	1537	1	0	2765
454	OTU_820	MK408621.1	94.203	4364	191	47	1	4323	19	4361	0	6601
455	OTU_8261	EU162634.1	89.777	1751	143	28	2	1735	35	1766	0	2209
456	OTU_829	DQ244018.1	96.525	1698	44	12	1	1692	44	1732	0	2795
457	OTU_8425	MK050340.1	92.985	3022	155	47	1445	4432	3004	6	0	4353
458	OTU_844	MT730721.1	91.561	2216	151	28	1	2195	4637	2437	0	3024
459	OTU_84636	KX465218.1	93.379	1767	93	22	2400	4151	1793	36	0	2593
460	OTU_8464	MH047193.1	96.078	816	15	13	4590	5396	3510	4317	0	1314
461	OTU_84653	MG844144.1	96.798	1780	47	10	1	1775	2	1776	0	2963
462	OTU_85206	MT730762.1	91.456	1779	117	27	2425	4180	1786	20	0	2410
463	OTU_855	FJ687268.2	93.008	2560	124	46	127	2650	1	2541	0	3685
464	OTU_8570	MT730983.1	98.802	4759	35	15	1	4756	4759	20	0	8453
465	OTU_8591	AJ271061.1	98.855	4543	44	7	1	4543	5172	638	0	8094
466	OTU_8680	DQ244003.1	97.022	1679	44	6	2339	4012	1722	45	0	2819
467	OTU_869	AY032608.1	97.213	1758	31	14	1	1748	17	1766	0	2959
468	OTU_870	DQ871287.1	88.061	1759	187	20	499	2243	1	1750	0	2063
469	OTU_87180	MT731010.1	94.639	2201	95	16	1	2194	4538	2354	0	3389
470	OTU_87587	KX465218.1	92.975	1765	107	15	1	1755	36	1793	0	2556
471	OTU_8778	MT730673.1	95	1780	81	6	1	1776	20	1795	0	2787
472	OTU_88864	MT731025.1	90.329	2678	195	56	1	2648	4539	1896	0	3452
473	OTU_90	DQ871287.1	89.028	1759	170	20	3187	4931	1750	1	0	2158
474	OTU_903	HE806144.1	95.505	2069	87	5	1511	3573	2069	1	0	3301
475	OTU_9096	KC671706.1	98.625	1746	12	12	1	1742	37	1774	0	3083
476	OTU_91360	MZ923420.1	86.141	938	94	26	684	1597	250	1175	0	979
477	OTU_921	AJ506030.1	92.829	1548	79	27	2721	4247	1537	1	0	2215
478	OTU_92329	EU162635.1	92.961	1719	92	21	1	1697	44	1755	0	2477
479	OTU_93	HE806142.1	95.65	1931	69	13	2738	4657	1	1927	0	3086
480	OTU_93387	GQ995264.1	90.145	1725	145	21	2506	4213	1766	50	0	2220
481	OTU_94	DQ244009.1	98.803	1755	16	5	1	1750	34	1788	0	3120
482	OTU_949	JN054655.1	92.867	1500	86	15	166	1652	1	1492	0	2158
483	OTU_95	DQ244018.1	96.588	1700	44	12	4382	6077	1732	43	0	2806
484	OTU_9583	HE806142.1	84.933	1334	160	40	2825	4135	536	1851	0	1312
485	OTU_959	MT730983.1	94.474	2099	103	11	1	2087	4759	2662	0	3221
486	OTU_96	DQ871287.1	88.118	1759	187	19	3605	5350	1750	1	0	2071
487	OTU_965	MT644894.1	97.047	2946	59	18	1391	4321	1	2933	0	4933
488	OTU_96616	GQ995417.1	96.229	1697	52	12	1	1690	43	1734	0	2769
489	OTU_9691	JX515977.2	82.637	1077	149	30	715	1779	615	1665	0	918
490	OTU_9776	EU162634.1	86.316	1732	186	38	2754	4443	1766	44	0	1838
491	OTU_9912	CP010980.1	93.211	4316	217	55	1	4292	5942347	5946610	0	6277
492	OTU_9926	MN901718.1	94.073	3037	127	43	1	3013	1	3008	0	4562
493	OTU_994	FJ687268.2	92.104	1621	107	19	3052	4660	1630	19	0	2265

## Sheet: Secondary taxonomic assessment
Supplementary Table S3
	BLASTn nt							UNITE+INSD	SILVA LSU	SILVA SSU
Row.names	Kingdom	Phylum	Class	Order	Family	Genus	Species	X2.x	X2.y	X2
OTU_0	Fungi	Chytridiomycota	NA	NA	NA	NA	uncultured Chytridiomycota	k__Fungi;p__unidentified;c__unidentified;o__unidentified;f__unidentified;g__unidentified;s__Fungi_sp	Eukaryota;Amorphea;Obazoa;Opisthokonta;Nucletmycea;Fungi;Chytridiomycota;Incertae	Eukaryota;Amorphea;Obazoa;Opisthokonta;Nucletmycea;Fungi;Chytridiomycota;Incertae
OTU_1	Fungi	Chytridiomycota	Chytridiomycetes	Rhizophydiales	Alphamycetaceae	Betamyces	Betamyces sp.	k__Fungi;p__unidentified;c__unidentified;o__unidentified;f__unidentified;g__unidentified;s__Fungi_sp	Eukaryota;Amorphea;Obazoa;Opisthokonta;Nucletmycea;Fungi;Chytridiomycota;Incertae	Eukaryota;Amorphea;Obazoa;Opisthokonta;Nucletmycea;Fungi;Chytridiomycota;Incertae
OTU_100351	Fungi	Basidiomycota	Agaricomycetes	Agaricales	Strophariaceae	Kuehneromyces	Kuehneromyces rostratus	k__Fungi;p__unidentified;c__unidentified;o__unidentified;f__unidentified;g__unidentified;s__Fungi_sp	Eukaryota;Amorphea;Obazoa;Opisthokonta;Nucletmycea;Fungi;Dikarya;Basidiomycota;Agaricomycotina;Tremellomycetes;Tremellales;uncultured	Eukaryota;Amorphea;Obazoa;Opisthokonta;Nucletmycea;Fungi;Dikarya;Basidiomycota;Agaricomycotina;Agaricomycetes;Agaricales;Galerina;Kuehneromyces
OTU_100621	Fungi	NA	NA	NA	NA	NA	uncultured fungus	k__Fungi;p__unidentified;c__unidentified;o__unidentified;f__unidentified;g__unidentified;s__Fungi_sp	Eukaryota;Amorphea;Obazoa;Opisthokonta;Nucletmycea;Fungi;Cryptomycota;Incertae	Eukaryota;Amorphea;Obazoa;Opisthokonta;Nucletmycea;Fungi;Cryptomycota;LKM11;uncultured
OTU_10089	Fungi	Basidiomycota	Agaricostilbomycetes	Agaricostilbales	Kondoaceae	Kondoa	Kondoa cylindrica	k__Fungi;p__unidentified;c__unidentified;o__unidentified;f__unidentified;g__unidentified;s__Fungi_sp	Eukaryota;Amorphea;Obazoa;Opisthokonta;Nucletmycea;Fungi;Dikarya;Basidiomycota;Pucciniomycotina;Cystobasidium	Eukaryota;Amorphea;Obazoa;Opisthokonta;Nucletmycea;Fungi;Dikarya;Basidiomycota;Pucciniomycotina;Agaricostilbomycetes;Agaricostilbales;Kondoaceae;Kondoa;Kondoa
OTU_102	Fungi	Chytridiomycota	Chytridiomycetes	Spizellomycetales	Powellomycetaceae	Powellomyces	Powellomyces hirtus	k__Fungi;p__unidentified;c__unidentified;o__unidentified;f__unidentified;g__unidentified;s__Fungi_sp	Eukaryota;Amorphea;Obazoa;Opisthokonta;Nucletmycea;Fungi;Chytridiomycota;Incertae	Eukaryota;Amorphea;Obazoa;Opisthokonta;Nucletmycea;Fungi;uncultured;metagenome
OTU_102801	Fungi	Cryptomycota	NA	NA	NA	NA	Cryptomycota sp.	k__Fungi;p__Rozellomycota;c__unidentified;o__unidentified;f__unidentified;g__unidentified;s__Rozellomycota_sp	Eukaryota;Amorphea;Obazoa;Opisthokonta;Nucletmycea;Fungi;Cryptomycota;Incertae	Eukaryota;Amorphea;Obazoa;Opisthokonta;Nucletmycea;Fungi;LKM15;uncultured
OTU_1031	Fungi	Chytridiomycota	Chytridiomycetes	Chytridiales	Chytriomycetaceae	Chytriomyces	Chytriomyces hyalinus	k__Fungi;p__Chytridiomycota;c__unidentified;o__unidentified;f__unidentified;g__unidentified;s__Chytridiomycota_sp	Eukaryota;Amorphea;Obazoa;Opisthokonta;Nucletmycea;Fungi;Chytridiomycota;Incertae	Eukaryota;Amorphea;Obazoa;Opisthokonta;Nucletmycea;Fungi;Chytridiomycota;Incertae
OTU_1033	Fungi	Ascomycota	Saccharomycetes	Saccharomycetales	Dipodascaceae	Geotrichum	Geotrichum candidum	k__Fungi;p__Ascomycota;c__Saccharomycetes;o__Saccharomycetales;f__Dipodascaceae;g__Geotrichum;s__Geotrichum_sp	Eukaryota;Amorphea;Obazoa;Opisthokonta;Nucletmycea;Fungi;Dikarya;Ascomycota;Saccharomycotina;Saccharomycetes;Saccharomycetales;Dipodascaceae;Galactomyces;food	Eukaryota;Amorphea;Obazoa;Opisthokonta;Nucletmycea;Fungi;Dikarya;Ascomycota;Saccharomycotina;Saccharomycetes;Saccharomycetales;Dipodascaceae;Geotrichum;uncultured
OTU_103454	Fungi	Ascomycota	Sordariomycetes	Ophiostomatales	Ophiostomataceae	Sporothrix	Sporothrix schenckii	k__Fungi;p__Ascomycota;c__Sordariomycetes;o__Hypocreales;f__unidentified;g__unidentified;s__Hypocreales_sp	Eukaryota;Amorphea;Obazoa;Opisthokonta;Nucletmycea;Fungi;Dikarya;Ascomycota;Pezizomycotina;Sordariomycetes;Ophiostomatales;Sporothrix	Eukaryota;Amorphea;Obazoa;Opisthokonta;Nucletmycea;Fungi;Dikarya;Ascomycota;Pezizomycotina;Sordariomycetes;Ophiostomatales;Ophiostomataceae;Ophiostoma;Grosmannia
OTU_1037	Fungi	Ascomycota	Leotiomycetes	Rhytismatales	Calloriaceae	Calloria	Calloria variegata	k__Fungi;p__unidentified;c__unidentified;o__unidentified;f__unidentified;g__unidentified;s__Fungi_sp	Eukaryota;Amorphea;Obazoa;Opisthokonta;Nucletmycea;Fungi;Dikarya;Basidiomycota;Agaricomycotina;Agaricomycetes;Polyporales;Burgoa	Eukaryota;Amorphea;Obazoa;Opisthokonta;Nucletmycea;Fungi;Dikarya;Basidiomycota;Thyasira
OTU_1044	Fungi	Ascomycota	Sordariomycetes	NA	NA	Asteroma	Asteroma alneum	k__Fungi;p__Ascomycota;c__Sordariomycetes;o__Diaporthales;f__Gnomoniaceae;g__Ophiognomonia;s__Ophiognomonia_sp	Eukaryota;Amorphea;Obazoa;Opisthokonta;Nucletmycea;Fungi;Dikarya;Ascomycota;Pezizomycotina;Sordariomycetes;Diaporthales;Gnomoniaceae;Ophiognomonia;Ophiognomonia	Eukaryota;Amorphea;Obazoa;Opisthokonta;Nucletmycea;Fungi;Dikarya;Ascomycota;Pezizomycotina;Sordariomycetes;Diaporthales;Gnomoniaceae;Ophiognomonia;Ophiognomonia
OTU_10505	Fungi	Cryptomycota	NA	NA	NA	NA	Cryptomycota sp.	k__Fungi;p__Rozellomycota;c__Rozellomycotina_cls_Incertae_sedis;o__GS05;f__unidentified;g__unidentified;s__GS05_sp	Eukaryota;Amorphea;Obazoa;Opisthokonta;Nucletmycea;Fungi;Cryptomycota;Incertae	Eukaryota;Amorphea;Obazoa;Opisthokonta;Nucletmycea;Fungi;LKM15;uncultured
OTU_10507	Fungi	Ascomycota	Taphrinomycetes	Taphrinales	Taphrinaceae	Taphrina	Taphrina padi	k__Fungi;p__unidentified;c__unidentified;o__unidentified;f__unidentified;g__unidentified;s__Fungi_sp	Eukaryota;Amorphea;Obazoa;Opisthokonta;Nucletmycea;Fungi;Dikarya;Ascomycota;Taphrinomycotina;Taphrinomycetes;Taphrinales;Taphrina	Eukaryota;Amorphea;Obazoa;Opisthokonta;Nucletmycea;Fungi;Dikarya;Ascomycota;Taphrinomycotina;Taphrinomycetes;Taphrinales;Taphrinaceae;Taphrina;Taphrina
OTU_105224	Fungi	Ascomycota	Saccharomycetes	Saccharomycetales	Trichomonascaceae	Sugiyamaella	Sugiyamaella lignohabitans	k__Fungi;p__Ascomycota;c__Saccharomycetes;o__Saccharomycetales;f__Saccharomycetales_fam_Incertae_sedis;g__Candida;s__Candida_sp	Eukaryota;Amorphea;Obazoa;Opisthokonta;Nucletmycea;Fungi;Dikarya;Ascomycota;Saccharomycotina;Saccharomycetes;Saccharomycetales;Trichomonascaceae;Spencermartinsiella;Candida	Eukaryota;Amorphea;Obazoa;Opisthokonta;Nucletmycea;Fungi;Dikarya;Ascomycota;Saccharomycotina;Saccharomycetes;Saccharomycetales;Trichomonascaceae;Spencermartinsiella;Candida
OTU_106	Fungi	Chytridiomycota	Chytridiomycetes	Rhizophydiales	NA	NA	uncultured Rhizophydiales	k__Fungi;p__unidentified;c__unidentified;o__unidentified;f__unidentified;g__unidentified;s__Fungi_sp	Eukaryota;Amorphea;Obazoa;Opisthokonta;Nucletmycea;Fungi;Chytridiomycota;Incertae	Eukaryota;Amorphea;Obazoa;Opisthokonta;Nucletmycea;Fungi;Chytridiomycota;Incertae
OTU_10615	Fungi	Basidiomycota	Agaricomycetes	Polyporales	Polyporaceae	Lenzites	Lenzites betulinus	k__Fungi;p__Basidiomycota;c__Agaricomycetes;o__Agaricales;f__Tricholomataceae;g__Clitocybe;s__Clitocybe_sp	Eukaryota;Amorphea;Obazoa;Opisthokonta;Nucletmycea;Fungi;Dikarya;Basidiomycota;Agaricomycotina;Agaricomycetes;Polyporales;Fomitopsis;Fomitopsis	Eukaryota;Amorphea;Obazoa;Opisthokonta;Nucletmycea;Fungi;Dikarya;Basidiomycota;Agaricomycotina;Agaricomycetes;Polyporales;Fomitopsis;Fomitopsis
OTU_1064	Fungi	Chytridiomycota	NA	NA	NA	NA	uncultured Chytridiomycota	k__Fungi;p__Chytridiomycota;c__unidentified;o__unidentified;f__unidentified;g__unidentified;s__Chytridiomycota_sp	Eukaryota;Amorphea;Obazoa;Opisthokonta;Nucletmycea;Fungi;Chytridiomycota;Incertae	Eukaryota;Amorphea;Obazoa;Opisthokonta;Nucletmycea;Fungi;Chytridiomycota;Incertae
OTU_10650	Fungi	Ascomycota	Leotiomycetes	Rhytismatales	Calloriaceae	Calloria	Calloria variegata	NA	Eukaryota;Amorphea;Obazoa;Opisthokonta;Nucletmycea;Fungi;Dikarya;Ascomycota;Taphrinomycotina;Schizosaccharomycetes;Schizosaccharomycetales;Schizosaccharomycetaceae;Schizosaccharomyces;Schizosaccharomyces	Eukaryota;Amorphea;Obazoa;Opisthokonta;Nucletmycea;Fungi;Dikarya;Basidiomycota;Agaricomycotina;Agaricomycetes;Agaricales;Galerina;Galerina
OTU_1069	Fungi	Basidiomycota	Tremellomycetes	Cystofilobasidiales	Cystofilobasidiaceae	Cystofilobasidium	Cystofilobasidium infirmominiatum	k__Fungi;p__Basidiobolomycota;c__Basidiobolomycetes;o__Basidiobolales;f__unidentified;g__unidentified;s__Basidiobolales_sp	Eukaryota;Amorphea;Obazoa;Opisthokonta;Nucletmycea;Fungi;Chytridiomycota;Incertae	Eukaryota;Amorphea;Obazoa;Opisthokonta;Nucletmycea;Fungi;Dikarya;Basidiomycota;Agaricomycotina;Tremellomycetes;Cystofilobasidiales;Cystofilobasidiaceae;Cystofilobasidium;Cystofilobasidium
OTU_10693	Fungi	NA	NA	NA	NA	NA	uncultured fungus	k__Fungi;p__unidentified;c__unidentified;o__unidentified;f__unidentified;g__unidentified;s__Fungi_sp	Eukaryota;Amorphea;Obazoa;Opisthokonta;Nucletmycea;Fungi;Chytridiomycota;Incertae	Eukaryota;Amorphea;Obazoa;Opisthokonta;Nucletmycea;Fungi;Cryptomycota;Incertae
OTU_107	Fungi	Chytridiomycota	NA	NA	NA	NA	uncultured Chytridiomycota	k__Fungi;p__unidentified;c__unidentified;o__unidentified;f__unidentified;g__unidentified;s__Fungi_sp	Eukaryota;Amorphea;Obazoa;Opisthokonta;Nucletmycea;Fungi;Chytridiomycota;Incertae	Eukaryota;Amorphea;Obazoa;Opisthokonta;Nucletmycea;Fungi;Chytridiomycota;Incertae
OTU_107556	Fungi	NA	NA	NA	NA	NA	uncultured fungus	k__Fungi;p__Rozellomycota;c__Rozellomycotina_cls_Incertae_sedis;o__GS11;f__unidentified;g__unidentified;s__GS11_sp	Eukaryota;Amorphea;Obazoa;Opisthokonta;Nucletmycea;Fungi;Dikarya;Ascomycota;Saccharomycotina;Saccharomycetes;Saccharomycetales;Pichiaceae;Pichia;Pichia	Eukaryota;Amorphea;Obazoa;Opisthokonta;Nucletmycea;Fungi;Cryptomycota;LKM11;uncultured
OTU_1080	Fungi	NA	NA	NA	NA	NA	uncultured fungus	k__Fungi;p__Rozellomycota;c__Rozellomycotina_cls_Incertae_sedis;o__GS07;f__unidentified;g__unidentified;s__GS07_sp	Eukaryota;Amorphea;Obazoa;Opisthokonta;Nucletmycea;Fungi;Dikarya;Basidiomycota;Agaricomycotina;Agaricomycetes;Cantharellales;Clavulinaceae;Multiclavula;Multiclavula	Eukaryota;Amorphea;Obazoa;Opisthokonta;Nucletmycea;Fungi;Dikarya;Basidiomycota;Agaricomycotina;Tremellomycetes;Filobasidiales;Filobasidiaceae;uncultured;uncultured
OTU_108078	Fungi	NA	NA	NA	NA	NA	uncultured fungus	k__Fungi;p__Rozellomycota;c__unidentified;o__unidentified;f__unidentified;g__unidentified;s__Rozellomycota_sp	Eukaryota;Amorphea;Obazoa;Opisthokonta;Nucletmycea;Fungi;Dikarya;Basidiomycota;Agaricomycotina;Tremellomycetes;Tremellales;uncultured	Eukaryota;Amorphea;Obazoa;Opisthokonta;Nucletmycea;Fungi;Cryptomycota;LKM11;uncultured
OTU_1083	Fungi	Chytridiomycota	NA	NA	NA	NA	uncultured Chytridiomycota	k__Fungi;p__Chytridiomycota;c__unidentified;o__unidentified;f__unidentified;g__unidentified;s__Chytridiomycota_sp	Eukaryota;Amorphea;Obazoa;Opisthokonta;Nucletmycea;Fungi;Chytridiomycota;Incertae	Eukaryota;Amorphea;Obazoa;Opisthokonta;Nucletmycea;Fungi;Chytridiomycota;Incertae
OTU_10831	Fungi	Chytridiomycota	Chytridiomycetes	NA	NA	Catenomyces	Catenomyces persicinus	k__Fungi;p__Chytridiomycota;c__unidentified;o__unidentified;f__unidentified;g__unidentified;s__Chytridiomycota_sp	Eukaryota;Amorphea;Obazoa;Opisthokonta;Nucletmycea;Fungi;Chytridiomycota;Incertae	Eukaryota;Amorphea;Obazoa;Opisthokonta;Nucletmycea;Fungi;Chytridiomycota;Incertae
OTU_1089	Fungi	NA	NA	NA	NA	NA	uncultured fungus	k__Fungi;p__unidentified;c__unidentified;o__unidentified;f__unidentified;g__unidentified;s__Fungi_sp	Eukaryota;Amorphea;Obazoa;Opisthokonta;Nucletmycea;Fungi;Dikarya;Basidiomycota;Agaricomycotina;Tremellomycetes;Tremellales;uncultured	Eukaryota;Amorphea;Obazoa;Opisthokonta;Nucletmycea;Fungi;Cryptomycota;LKM11;uncultured
OTU_10964	Fungi	Chytridiomycota	Chytridiomycetes	Rhizophlyctidales	Rhizophlyctidaceae	Rhizophlyctis	Rhizophlyctis rosea	k__Fungi;p__unidentified;c__unidentified;o__unidentified;f__unidentified;g__unidentified;s__Fungi_sp	Eukaryota;Amorphea;Obazoa;Opisthokonta;Nucletmycea;Fungi;Chytridiomycota;Incertae	Eukaryota;Amorphea;Obazoa;Opisthokonta;Nucletmycea;Fungi;Chytridiomycota;Incertae
OTU_11018	Fungi	Chytridiomycota	Chytridiomycetes	Rhizophlyctidales	Rhizophlyctidaceae	Rhizophlyctis	Rhizophlyctis rosea	k__Fungi;p__Mortierellomycota;c__Mortierellomycetes;o__Mortierellales;f__Mortierellaceae;g__Mortierella;s__Mortierella_sp	Eukaryota;Amorphea;Obazoa;Opisthokonta;Nucletmycea;Fungi;Chytridiomycota;Incertae	Eukaryota;Amorphea;Obazoa;Opisthokonta;Nucletmycea;Fungi;Chytridiomycota;Incertae
OTU_1103	Fungi	Chytridiomycota	NA	NA	NA	NA	uncultured Chytridiomycota	k__Fungi;p__unidentified;c__unidentified;o__unidentified;f__unidentified;g__unidentified;s__Fungi_sp	Eukaryota;Amorphea;Obazoa;Opisthokonta;Nucletmycea;Fungi;Chytridiomycota;Incertae	Eukaryota;Amorphea;Obazoa;Opisthokonta;Nucletmycea;Fungi;Chytridiomycota;Incertae
OTU_1114	Fungi	Chytridiomycota	Chytridiomycetes	Polychytriales	NA	Lacustromyces	Lacustromyces hiemalis	k__Fungi;p__Chytridiomycota;c__Polychytriomycetes;o__Polychytriales;f__Polychytriales_fam_Incertae_sedis;g__Lacustromyces;s__Lacustromyces_hiemalis	Eukaryota;Amorphea;Obazoa;Opisthokonta;Nucletmycea;Fungi;Chytridiomycota;Incertae	Eukaryota;Amorphea;Obazoa;Opisthokonta;Nucletmycea;Fungi;Chytridiomycota;Incertae
OTU_11217	Fungi	Cryptomycota	NA	NA	NA	NA	uncultured Cryptomycota	k__Fungi;p__unidentified;c__unidentified;o__unidentified;f__unidentified;g__unidentified;s__Fungi_sp	Eukaryota;Amorphea;Obazoa;Opisthokonta;Nucletmycea;Fungi;Dikarya;Ascomycota;Taphrinomycotina;Taphrinomycetes;Taphrinales;Protomycetaceae;Protomyces;Protomyces	Eukaryota;Amorphea;Obazoa;Opisthokonta;Nucletmycea;Fungi;Cryptomycota;LKM11;uncultured
OTU_112705	Fungi	Chytridiomycota	NA	NA	NA	NA	uncultured Chytridiomycota	k__Fungi;p__Chytridiomycota;c__unidentified;o__unidentified;f__unidentified;g__unidentified;s__Chytridiomycota_sp	Eukaryota;Amorphea;Obazoa;Opisthokonta;Nucletmycea;Fungi;Chytridiomycota;Incertae	Eukaryota;Amorphea;Obazoa;Opisthokonta;Nucletmycea;Fungi;Cryptomycota;LKM11;uncultured
OTU_112804	Fungi	NA	NA	NA	NA	NA	uncultured fungus	k__Fungi;p__unidentified;c__unidentified;o__unidentified;f__unidentified;g__unidentified;s__Fungi_sp	Eukaryota;Amorphea;Obazoa;Opisthokonta;Nucletmycea;Fungi;Cryptomycota;Incertae	Eukaryota;Amorphea;Obazoa;Opisthokonta;Nucletmycea;Fungi;Cryptomycota;Incertae
OTU_1146	Fungi	NA	NA	NA	NA	NA	uncultured fungus	k__Fungi;p__Rozellomycota;c__Rozellomycotina_cls_Incertae_sedis;o__GS08;f__unidentified;g__unidentified;s__GS08_sp	Eukaryota;Amorphea;Obazoa;Opisthokonta;Nucletmycea;Fungi;Zoopagomycota;Entomophthoromycotina;Basidiobolomycetes;Basidiobolales;Basidiobolaceae;Basidiobolus;Basidiobolus	Eukaryota;Amorphea;Obazoa;Opisthokonta;Nucletmycea;Fungi;Cryptomycota;LKM11;uncultured
OTU_114849	Fungi	NA	NA	NA	NA	NA	uncultured fungus	k__Fungi;p__Rozellomycota;c__Rozellomycotina_cls_Incertae_sedis;o__GS09;f__unidentified;g__unidentified;s__GS09_sp	Eukaryota;Amorphea;Obazoa;Opisthokonta;Nucletmycea;Fungi;Chytridiomycota;Incertae	Eukaryota;Amorphea;Obazoa;Opisthokonta;Nucletmycea;Fungi;Cryptomycota;LKM11;uncultured
OTU_115666	Fungi	Chytridiomycota	Chytridiomycetes	Rhizophydiales	Terramycetaceae	Boothiomyces	Boothiomyces sp.	k__Fungi;p__Chytridiomycota;c__unidentified;o__unidentified;f__unidentified;g__unidentified;s__Chytridiomycota_sp	Eukaryota;Amorphea;Obazoa;Opisthokonta;Nucletmycea;Fungi;Chytridiomycota;Incertae	Eukaryota;Amorphea;Obazoa;Opisthokonta;Nucletmycea;Fungi;Chytridiomycota;Incertae
OTU_116	Fungi	Ascomycota	Sordariomycetes	Glomerellales	Plectosphaerellaceae	Chordomyces	Chordomyces antarcticum	NA	Eukaryota;Amorphea;Obazoa;Opisthokonta;Nucletmycea;Fungi;Chytridiomycota;Incertae	Eukaryota;Amorphea;Obazoa;Opisthokonta;Nucletmycea;Fungi;Dikarya;Ascomycota;Pezizomycotina;Sordariomycetes;Glomerellales;Plectosphaerellaceae;Gibellulopsis;Gibellulopsis
OTU_116462	Fungi	Cryptomycota	NA	NA	NA	NA	uncultured Cryptomycota	k__Fungi;p__Rozellomycota;c__unidentified;o__unidentified;f__unidentified;g__unidentified;s__Rozellomycota_sp	Eukaryota;Amorphea;Obazoa;Opisthokonta;Nucletmycea;Fungi;Chytridiomycota;Incertae	Eukaryota;Amorphea;Obazoa;Opisthokonta;Nucletmycea;Fungi;Cryptomycota;Incertae
OTU_116500	Fungi	Chytridiomycota	Chytridiomycetes	Chytridiales	Chytridiaceae	Chytridium	Chytridium polysiphoniae	k__Fungi;p__Chytridiomycota;c__unidentified;o__unidentified;f__unidentified;g__unidentified;s__Chytridiomycota_sp	Eukaryota;Amorphea;Obazoa;Opisthokonta;Nucletmycea;Fungi;Chytridiomycota;Incertae	Eukaryota;Amorphea;Obazoa;Opisthokonta;Nucletmycea;Fungi;Chytridiomycota;Incertae
OTU_11657	Fungi	Basidiomycota	Pucciniomycetes	Pucciniales	Pucciniaceae	Uromyces	Uromyces dactylidis	k__Fungi;p__Basidiomycota;c__Pucciniomycetes;o__Pucciniales;f__Pucciniaceae;g__Puccinia;s__Puccinia_coronata	Eukaryota;Amorphea;Obazoa;Opisthokonta;Nucletmycea;Fungi;Dikarya;Basidiomycota;Pucciniomycotina;Pucciniomycetes;Pucciniales;Puccinia	Eukaryota;Amorphea;Obazoa;Opisthokonta;Nucletmycea;Fungi;Dikarya;Basidiomycota;Pucciniomycotina;Pucciniomycetes;Pucciniales;Pucciniaceae;Puccinia;Oryctolagus
OTU_1169	Fungi	NA	NA	NA	NA	NA	uncultured fungus	k__Fungi;p__Rozellomycota;c__unidentified;o__unidentified;f__unidentified;g__unidentified;s__Rozellomycota_sp	Eukaryota;Amorphea;Obazoa;Opisthokonta;Nucletmycea;Fungi;Dikarya;Basidiomycota;Agaricomycotina;Tremellomycetes;Tremellales;uncultured	Eukaryota;Amorphea;Obazoa;Opisthokonta;Nucletmycea;Fungi;Cryptomycota;uncultured;uncultured
OTU_118	Fungi	Ascomycota	Leotiomycetes	Helotiales	Discinellaceae	Articulospora	Articulospora atra	k__Fungi;p__Ascomycota;c__Leotiomycetes;o__Helotiales;f__Helotiales_fam_Incertae_sedis;g__Cadophora;s__Cadophora_sp	Eukaryota;Amorphea;Obazoa;Opisthokonta;Nucletmycea;Fungi;Dikarya;Ascomycota;Pezizomycotina;Leotiomycetes;Helotiales;marine	Eukaryota;Amorphea;Obazoa;Opisthokonta;Nucletmycea;Fungi;Dikarya;Ascomycota;Pezizomycotina;Leotiomycetes;Helotiales;Incertae
OTU_11800	Fungi	Chytridiomycota	Chytridiomycetes	Spizellomycetales	Spizellomycetaceae	Brevicalcar	Brevicalcar sp.	k__Fungi;p__unidentified;c__unidentified;o__unidentified;f__unidentified;g__unidentified;s__Fungi_sp	Eukaryota;Amorphea;Obazoa;Opisthokonta;Nucletmycea;Fungi;Chytridiomycota;Incertae	Eukaryota;Amorphea;Obazoa;Opisthokonta;Nucletmycea;Fungi;Neocallimastigomycota;Incertae
OTU_118230	Fungi	Sanchytriomycota	Sanchytriomycetes	Sanchytriales	Sanchytriaceae	Amoeboradix	Amoeboradix gromovi	k__Fungi;p__Monoblepharomycota;c__Sanchytriomycetes;o__Sanchytriales;f__Sanchytriaceae;g__unidentified;s__Sanchytriaceae_sp	Eukaryota;Amorphea;Obazoa;Opisthokonta;Nucletmycea;Fungi;Zoopagomycota;Kickxellomycotina;Incertae	Eukaryota;Amorphea;Obazoa;Opisthokonta;Nucletmycea;Fungi;Cryptomycota;Incertae
OTU_119	Fungi	Cryptomycota	NA	NA	NA	NA	uncultured Cryptomycota	k__Fungi;p__unidentified;c__unidentified;o__unidentified;f__unidentified;g__unidentified;s__Fungi_sp	Eukaryota;Amorphea;Obazoa;Opisthokonta;Nucletmycea;Fungi;Cryptomycota;Incertae	Eukaryota;Amorphea;Obazoa;Opisthokonta;Nucletmycea;Fungi;Cryptomycota;LKM11;uncultured
OTU_1190	Fungi	NA	NA	NA	NA	NA	uncultured fungus	k__Fungi;p__Rozellomycota;c__Rozellomycotina_cls_Incertae_sedis;o__GS08;f__unidentified;g__unidentified;s__GS08_sp	Eukaryota;Amorphea;Obazoa;Opisthokonta;Nucletmycea;Fungi;Dikarya;Basidiomycota;Agaricomycotina;Tremellomycetes;Tremellales;uncultured	Eukaryota;Amorphea;Obazoa;Opisthokonta;Nucletmycea;Fungi;Cryptomycota;LKM11;uncultured
OTU_1194	Fungi	NA	NA	NA	NA	NA	uncultured fungus	k__Fungi;p__Rozellomycota;c__unidentified;o__unidentified;f__unidentified;g__unidentified;s__Rozellomycota_sp	Eukaryota;Amorphea;Obazoa;Opisthokonta;Nucletmycea;Fungi;Dikarya;Basidiomycota;Agaricomycotina;Agaricomycetes;Gloeophyllales;Neolentinus	Eukaryota;Amorphea;Obazoa;Opisthokonta;Nucletmycea;Fungi;Cryptomycota;LKM11;uncultured
OTU_11994	Fungi	Cryptomycota	NA	NA	NA	Rozella	Rozella sp. JEL347	k__Fungi;p__Rozellomycota;c__Rozellomycotina_cls_Incertae_sedis;o__Rozellales;f__Rozellales_fam_Incertae_sedis;g__Rozella;s__Rozella_sp	Eukaryota;Amorphea;Obazoa;Opisthokonta;Nucletmycea;Fungi;Cryptomycota;Incertae	Eukaryota;Amorphea;Obazoa;Opisthokonta;Nucletmycea;Fungi;Cryptomycota;Incertae
OTU_12	Fungi	Cryptomycota	NA	NA	NA	NA	uncultured Cryptomycota	k__Fungi;p__unidentified;c__unidentified;o__unidentified;f__unidentified;g__unidentified;s__Fungi_sp	Eukaryota;Amorphea;Obazoa;Opisthokonta;Nucletmycea;Fungi;Cryptomycota;Incertae	Eukaryota;Amorphea;Obazoa;Opisthokonta;Nucletmycea;Fungi;Cryptomycota;LKM11;uncultured
OTU_121313	Fungi	Ascomycota	Pezizomycetes	Pezizales	Sarcosomataceae	NA	uncultured Sarcosomataceae	k__Fungi;p__Rozellomycota;c__unidentified;o__unidentified;f__unidentified;g__unidentified;s__Rozellomycota_sp	Eukaryota;Amorphea;Obazoa;Opisthokonta;Nucletmycea;Fungi;Dikarya;Basidiomycota;Agaricomycotina;Tremellomycetes;Tremellales;uncultured	Eukaryota;Amorphea;Obazoa;Opisthokonta;Nucletmycea;Fungi;Cryptomycota;LKM11;uncultured
OTU_121862	Fungi	Zoopagomycota	Entomophthoromycetes	Entomophthorales	Ancylistaceae	Conidiobolus	Conidiobolus lamprauges	k__Fungi;p__Rozellomycota;c__Rozellomycotina_cls_Incertae_sedis;o__GS12;f__unidentified;g__unidentified;s__GS12_sp	Eukaryota;Amorphea;Obazoa;Opisthokonta;Nucletmycea;Fungi;Dikarya;Ascomycota;Pezizomycotina;Dothideomycetes;Botryosphaeriales;Botryosphaeriaceae;Lasiodiplodia;Diplodia	Eukaryota;Amorphea;Obazoa;Opisthokonta;Nucletmycea;Fungi;Cryptomycota;uncultured;uncultured
OTU_122	Fungi	Chytridiomycota	Chytridiomycetes	Rhizophydiales	NA	NA	uncultured Rhizophydiales	k__Fungi;p__unidentified;c__unidentified;o__unidentified;f__unidentified;g__unidentified;s__Fungi_sp	Eukaryota;Amorphea;Obazoa;Opisthokonta;Nucletmycea;Fungi;Chytridiomycota;Incertae	Eukaryota;Amorphea;Obazoa;Opisthokonta;Nucletmycea;Fungi;Chytridiomycota;Incertae
OTU_123030	Fungi	NA	NA	NA	NA	NA	uncultured fungus	k__Fungi;p__Basidiomycota;c__Agaricomycetes;o__Agaricales;f__Inocybaceae;g__Inocybe;s__Inocybe_sp	Eukaryota;Amorphea;Obazoa;Opisthokonta;Nucletmycea;Fungi;Chytridiomycota;Incertae	Eukaryota;Amorphea;Obazoa;Opisthokonta;Nucletmycea;Fungi;Mucoromycota;Glomeromycotina;Glomeromycetes;Glomerales;Glomeraceae;Rhizophagus;uncultured
OTU_1233	Fungi	Ascomycota	Sordariomycetes	Xylariales	Xylariaceae	Xylaria	Xylaria grammica	k__Fungi;p__Ascomycota;c__Sordariomycetes;o__Xylariales;f__Apiosporaceae;g__Arthrinium;s__Arthrinium_sp	Eukaryota;Amorphea;Obazoa;Opisthokonta;Nucletmycea;Fungi;Dikarya;Ascomycota;Pezizomycotina;Sordariomycetes;Xylariales;Arthrinium	Eukaryota;Amorphea;Obazoa;Opisthokonta;Nucletmycea;Fungi;Dikarya;Ascomycota;Pezizomycotina;Sordariomycetes;Xylariales;Apiosporaceae;Arthrinium;Arthrinium
OTU_125	Fungi	NA	NA	NA	NA	NA	uncultured fungus	k__Fungi;p__Rozellomycota;c__Rozellomycota_cls_Incertae_sedis;o__Rozellomycota_ord_Incertae_sedis;f__Rozellomycota_fam_Incertae_sedis;g__Paramicrosporidium;s__Paramicrosporidium_saccamoebae	Eukaryota;Amorphea;Obazoa;Opisthokonta;Nucletmycea;Fungi;Dikarya;Basidiomycota;Agaricomycotina;Tremellomycetes;Tremellales;uncultured	Eukaryota;Amorphea;Obazoa;Opisthokonta;Nucletmycea;Fungi;Chytridiomycota;Incertae
OTU_125714	Fungi	Basidiomycota	Agaricomycetes	Boletales	Gomphidiaceae	Gomphidius	Gomphidius glutinosus	k__Fungi;p__Basidiomycota;c__Agaricomycetes;o__Boletales;f__Rhizopogonaceae;g__Rhizopogon;s__Rhizopogon_ochraceorubens	Eukaryota;Amorphea;Obazoa;Opisthokonta;Nucletmycea;Fungi;Dikarya;Basidiomycota;Agaricomycotina;Agaricomycetes;Boletales;Rhizopogon	Eukaryota;Amorphea;Obazoa;Opisthokonta;Nucletmycea;Fungi;Dikarya;Basidiomycota;Agaricomycotina;Agaricomycetes;Boletales;Suillaceae;Suillus;Suillus
OTU_126965	Fungi	Basidiomycota	Malasseziomycetes	Malasseziales	Malasseziaceae	Malassezia	Malassezia globosa	k__Fungi;p__Basidiomycota;c__Malasseziomycetes;o__Malasseziales;f__Malasseziaceae;g__Malassezia;s__Malassezia_sp	Eukaryota;Amorphea;Obazoa;Opisthokonta;Nucletmycea;Fungi;Dikarya;Basidiomycota;Ustilaginomycotina;Exobasidiomycetes;Malassezia	Eukaryota;Amorphea;Obazoa;Opisthokonta;Nucletmycea;Fungi;Dikarya;Basidiomycota;Ustilaginomycotina;Malasseziomycetes;Malasseziales;Malasseziaceae;Malassezia;Malassezia
OTU_1271	Fungi	NA	NA	NA	NA	NA	uncultured rhizosphere zygomycete	k__Fungi;p__unidentified;c__unidentified;o__unidentified;f__unidentified;g__unidentified;s__Fungi_sp	Eukaryota;Amorphea;Obazoa;Opisthokonta;Nucletmycea;Fungi;Dikarya;Basidiomycota;Agaricomycotina;Tremellomycetes;Tremellales;uncultured	Eukaryota;Amorphea;Obazoa;Opisthokonta;Nucletmycea;Fungi;Cryptomycota;LKM11;uncultured
OTU_12867	Fungi	Cryptomycota	NA	NA	NA	NA	uncultured Cryptomycota	k__Fungi;p__Rozellomycota;c__unidentified;o__unidentified;f__unidentified;g__unidentified;s__Rozellomycota_sp	Eukaryota;Amorphea;Obazoa;Opisthokonta;Nucletmycea;Fungi;Cryptomycota;Incertae	Eukaryota;Amorphea;Obazoa;Opisthokonta;Nucletmycea;Fungi;Cryptomycota;LKM11;uncultured
OTU_13	Fungi	Chytridiomycota	NA	NA	NA	NA	uncultured Chytridiomycota	k__Fungi;p__Chytridiomycota;c__unidentified;o__unidentified;f__unidentified;g__unidentified;s__Chytridiomycota_sp	Eukaryota;Amorphea;Obazoa;Opisthokonta;Nucletmycea;Fungi;Chytridiomycota;Incertae	Eukaryota;Amorphea;Obazoa;Opisthokonta;Nucletmycea;Fungi;Chytridiomycota;Incertae
OTU_130546	Fungi	Cryptomycota	NA	NA	NA	NA	uncultured Cryptomycota	k__Fungi;p__unidentified;c__unidentified;o__unidentified;f__unidentified;g__unidentified;s__Fungi_sp	Eukaryota;Amorphea;Obazoa;Opisthokonta;Nucletmycea;Fungi;Dikarya;Basidiomycota;Agaricomycotina;Tremellomycetes;Tremellales;uncultured	Eukaryota;Amorphea;Obazoa;Opisthokonta;Nucletmycea;Fungi;Cryptomycota;LKM11;uncultured
OTU_131	Fungi	Chytridiomycota	Chytridiomycetes	Rhizophydiales	Alphamycetaceae	Betamyces	Betamyces sp.	k__Fungi;p__Chytridiomycota;c__Rhizophydiomycetes;o__Rhizophydiales;f__Alphamycetaceae;g__Betamyces;s__Betamyces_sp	Eukaryota;Amorphea;Obazoa;Opisthokonta;Nucletmycea;Fungi;Chytridiomycota;Incertae	Eukaryota;Amorphea;Obazoa;Opisthokonta;Nucletmycea;Fungi;Chytridiomycota;Incertae
OTU_13103	Fungi	Chytridiomycota	Chytridiomycetes	Rhizophydiales	Halomycetaceae	Paranamyces	Paranamyces uniporus	k__Fungi;p__Chytridiomycota;c__unidentified;o__unidentified;f__unidentified;g__unidentified;s__Chytridiomycota_sp	Eukaryota;Amorphea;Obazoa;Opisthokonta;Nucletmycea;Fungi;Chytridiomycota;Incertae	Eukaryota;Amorphea;Obazoa;Opisthokonta;Nucletmycea;Fungi;Chytridiomycota;Incertae
OTU_131619	Fungi	NA	NA	NA	NA	NA	uncultured fungus	k__Fungi;p__Rozellomycota;c__Rozellomycotina_cls_Incertae_sedis;o__GS06;f__unidentified;g__unidentified;s__GS06_sp	Eukaryota;Amorphea;Obazoa;Opisthokonta;Nucletmycea;Fungi;Dikarya;Ascomycota;Pezizomycotina;Leotiomycetes;Helotiales;Bisporella	Eukaryota;Amorphea;Obazoa;Opisthokonta;Nucletmycea;Fungi;Cryptomycota;LKM11;uncultured
OTU_1319	Fungi	NA	NA	NA	NA	NA	uncultured fungus	k__Fungi;p__Rozellomycota;c__unidentified;o__unidentified;f__unidentified;g__unidentified;s__Rozellomycota_sp	Eukaryota;Amorphea;Obazoa;Opisthokonta;Nucletmycea;Fungi;Dikarya;Basidiomycota;Agaricomycotina;Agaricomycetes;Gloeophyllales;Neolentinus	Eukaryota;Amorphea;Obazoa;Opisthokonta;Nucletmycea;Fungi;Cryptomycota;LKM11;uncultured
OTU_13203	Fungi	Ascomycota	Sordariomycetes	Hypocreales	Nectriaceae	Nectria	Nectria cinnabarina	k__Fungi;p__Ascomycota;c__Sordariomycetes;o__Hypocreales;f__Ophiocordycipitaceae;g__Tolypocladium;s__Tolypocladium_sp	Eukaryota;Amorphea;Obazoa;Opisthokonta;Nucletmycea;Fungi;Dikarya;Ascomycota;Pezizomycotina;Sordariomycetes;Hypocreales;Tolypocladium	Eukaryota;Amorphea;Obazoa;Opisthokonta;Nucletmycea;Fungi;Dikarya;Ascomycota;Pezizomycotina;Sordariomycetes;Hypocreales;Ophiocordycipitaceae;Tolypocladium;Tolypocladium
OTU_13300	Fungi	Chytridiomycota	Chytridiomycetes	Chytridiales	Chytridiaceae	NA	Chytridiaceae sp.	k__Fungi;p__Chytridiomycota;c__unidentified;o__unidentified;f__unidentified;g__unidentified;s__Chytridiomycota_sp	Eukaryota;Amorphea;Obazoa;Opisthokonta;Nucletmycea;Fungi;Chytridiomycota;Incertae	Eukaryota;Amorphea;Obazoa;Opisthokonta;Nucletmycea;Fungi;Chytridiomycota;Incertae
OTU_13322	Fungi	Cryptomycota	NA	NA	NA	NA	uncultured Cryptomycota	k__Fungi;p__Rozellomycota;c__Rozellomycotina_cls_Incertae_sedis;o__GS12;f__unidentified;g__unidentified;s__GS12_sp	Eukaryota;Amorphea;Obazoa;Opisthokonta;Nucletmycea;Fungi;Cryptomycota;Incertae	Eukaryota;Amorphea;Obazoa;Opisthokonta;Nucletmycea;Fungi;Cryptomycota;LKM11;uncultured
OTU_134	Fungi	Basidiomycota	Cystobasidiomycetes	Cystobasidiales	Cystobasidiaceae	Cystobasidium	Cystobasidium laryngis	k__Fungi;p__Basidiomycota;c__Cystobasidiomycetes;o__Cystobasidiales;f__Cystobasidiaceae;g__Cystobasidium;s__Cystobasidium_sp	Eukaryota;Amorphea;Obazoa;Opisthokonta;Nucletmycea;Fungi;Dikarya;Basidiomycota;Pucciniomycotina;Cystobasidium	Eukaryota;Amorphea;Obazoa;Opisthokonta;Nucletmycea;Fungi;Dikarya;Basidiomycota;Pucciniomycotina;Cystobasidiomycetes;Incertae
OTU_1352	Fungi	Cryptomycota	NA	NA	NA	NA	uncultured Cryptomycota	k__Fungi;p__unidentified;c__unidentified;o__unidentified;f__unidentified;g__unidentified;s__Fungi_sp	Eukaryota;Amorphea;Obazoa;Opisthokonta;Nucletmycea;Fungi;Dikarya;Basidiomycota;Agaricomycotina;Tremellomycetes;Tremellales;uncultured	Eukaryota;Amorphea;Obazoa;Opisthokonta;Nucletmycea;Fungi;Cryptomycota;LKM11;eukaryotic
OTU_137	Fungi	NA	NA	NA	NA	NA	uncultured fungus	k__Fungi;p__Rozellomycota;c__unidentified;o__unidentified;f__unidentified;g__unidentified;s__Rozellomycota_sp	Eukaryota;Amorphea;Obazoa;Opisthokonta;Nucletmycea;Fungi;Dikarya;Basidiomycota;Agaricomycotina;Tremellomycetes;Tremellales;uncultured	Eukaryota;Amorphea;Obazoa;Opisthokonta;Nucletmycea;Fungi;Cryptomycota;LKM11;uncultured
OTU_1378	Fungi	Ascomycota	Lecanoromycetes	Lecanorales	Parmeliaceae	Hypogymnia	Hypogymnia physodes	k__Fungi;p__Ascomycota;c__Lecanoromycetes;o__Lecanorales;f__Parmeliaceae;g__Hypogymnia;s__Hypogymnia_physodes	Eukaryota;Amorphea;Obazoa;Opisthokonta;Nucletmycea;Fungi;Dikarya;Ascomycota;Pezizomycotina;Lecanoromycetes;Usnea	Eukaryota;Amorphea;Obazoa;Opisthokonta;Nucletmycea;Fungi;Dikarya;Ascomycota;Pezizomycotina;Lecanoromycetes;Lecanorales;Parmeliaceae;Hypogymnia;Hypogymnia
OTU_137953	Fungi	NA	NA	NA	NA	NA	uncultured fungus	k__Fungi;p__Rozellomycota;c__Rozellomycotina_cls_Incertae_sedis;o__GS07;f__unidentified;g__unidentified;s__GS07_sp	Eukaryota;Amorphea;Obazoa;Opisthokonta;Nucletmycea;Fungi;Cryptomycota;Incertae	Eukaryota;Amorphea;Obazoa;Opisthokonta;Nucletmycea;Fungi;LKM15;uncultured
OTU_13906	Fungi	Chytridiomycota	Chytridiomycetes	Rhizophydiales	NA	NA	uncultured Rhizophydiales	k__Fungi;p__Chytridiomycota;c__Rhizophydiomycetes;o__Rhizophydiales;f__unidentified;g__unidentified;s__Rhizophydiales_sp	Eukaryota;Amorphea;Obazoa;Opisthokonta;Nucletmycea;Fungi;Chytridiomycota;Incertae	Eukaryota;Amorphea;Obazoa;Opisthokonta;Nucletmycea;Fungi;Cryptomycota;LKM11;uncultured
OTU_13977	Fungi	Chytridiomycota	Chytridiomycetes	Lobulomycetales	Lobulomycetaceae	Clydaea	Clydaea vesicula	k__Fungi;p__Chytridiomycota;c__Lobulomycetes;o__Lobulomycetales;f__Lobulomycetaceae;g__Lobulomyces;s__Lobulomyces_sp	Eukaryota;Amorphea;Obazoa;Opisthokonta;Nucletmycea;Fungi;Chytridiomycota;Incertae	Eukaryota;Amorphea;Obazoa;Opisthokonta;Nucletmycea;Fungi;Chytridiomycota;Incertae
OTU_139973	Fungi	Basidiomycota	Agaricomycetes	Russulales	Stereaceae	Amylostereum	Amylostereum laevigatum	k__Fungi;p__Basidiomycota;c__Agaricomycetes;o__Russulales;f__Peniophoraceae;g__Entomocorticium;s__Entomocorticium_sp	Eukaryota;Amorphea;Obazoa;Opisthokonta;Nucletmycea;Fungi;Dikarya;Basidiomycota;Agaricomycotina;Agaricomycetes;Polyporales;Fomitopsis	Eukaryota;Amorphea;Obazoa;Opisthokonta;Nucletmycea;Fungi;Dikarya;Basidiomycota;Agaricomycotina;Agaricomycetes;Polyporales;Fomitopsis;Fomitopsis
OTU_14	Fungi	Cryptomycota	NA	NA	NA	NA	uncultured Cryptomycota	k__Fungi;p__unidentified;c__unidentified;o__unidentified;f__unidentified;g__unidentified;s__Fungi_sp	Eukaryota;Amorphea;Obazoa;Opisthokonta;Nucletmycea;Fungi;Dikarya;Basidiomycota;Agaricomycotina;Tremellomycetes;Tremellales;uncultured	Eukaryota;Amorphea;Obazoa;Opisthokonta;Nucletmycea;Fungi;Cryptomycota;LKM11;uncultured
OTU_140	Fungi	Cryptomycota	NA	NA	NA	NA	uncultured Cryptomycota	k__Fungi;p__unidentified;c__unidentified;o__unidentified;f__unidentified;g__unidentified;s__Fungi_sp	Eukaryota;Amorphea;Obazoa;Opisthokonta;Nucletmycea;Fungi;Cryptomycota;Incertae	Eukaryota;Amorphea;Obazoa;Opisthokonta;Nucletmycea;Fungi;Cryptomycota;LKM11;uncultured
OTU_1423	Fungi	Ascomycota	Leotiomycetes	Erysiphales	Erysiphaceae	Blumeria	Blumeria graminis	k__Fungi;p__Ascomycota;c__Eurotiomycetes;o__Eurotiales;f__Aspergillaceae;g__Penicillium;s__Penicillium_corylophilum	Eukaryota;Amorphea;Obazoa;Opisthokonta;Nucletmycea;Fungi;Dikarya;Ascomycota;Pezizomycotina;Eurotiomycetes;Eurotiales;Penicillium	Eukaryota;Amorphea;Obazoa;Opisthokonta;Nucletmycea;Fungi;Dikarya;Ascomycota;Pezizomycotina;Eurotiomycetes;Eurotiales;Trichocomaceae;Talaromyces;Penicillium
OTU_142997	Fungi	Ascomycota	Pezizomycetes	Pezizales	Sarcosomataceae	NA	uncultured Sarcosomataceae	k__Fungi;p__Rozellomycota;c__unidentified;o__unidentified;f__unidentified;g__unidentified;s__Rozellomycota_sp	Eukaryota;Amorphea;Obazoa;Opisthokonta;Nucletmycea;Fungi;Dikarya;Basidiomycota;Agaricomycotina;Tremellomycetes;Tremellales;uncultured	Eukaryota;Amorphea;Obazoa;Opisthokonta;Nucletmycea;Fungi;Cryptomycota;LKM11;uncultured
OTU_144255	Fungi	Chytridiomycota	NA	NA	NA	NA	uncultured Chytridiomycota	k__Fungi;p__Chytridiomycota;c__unidentified;o__unidentified;f__unidentified;g__unidentified;s__Chytridiomycota_sp	Eukaryota;Amorphea;Obazoa;Opisthokonta;Nucletmycea;Fungi;Chytridiomycota;Incertae	Eukaryota;Amorphea;Obazoa;Opisthokonta;Nucletmycea;Fungi;Chytridiomycota;Incertae
OTU_145461	Fungi	NA	NA	NA	NA	NA	uncultured fungus	k__Fungi;p__Rozellomycota;c__unidentified;o__unidentified;f__unidentified;g__unidentified;s__Rozellomycota_sp	Eukaryota;Amorphea;Obazoa;Opisthokonta;Nucletmycea;Fungi;Dikarya;Ascomycota;Pezizomycotina;Dothideomycetes;Capnodiales;Teratosphaeriaceae;Capnobotryella;Capnobotryella	Eukaryota;Amorphea;Obazoa;Opisthokonta;Nucletmycea;Fungi;Cryptomycota;uncultured;uncultured
OTU_147	Fungi	Chytridiomycota	NA	NA	NA	NA	uncultured Chytridiomycota	k__Fungi;p__Chytridiomycota;c__unidentified;o__unidentified;f__unidentified;g__unidentified;s__Chytridiomycota_sp	Eukaryota;Amorphea;Obazoa;Opisthokonta;Nucletmycea;Fungi;Chytridiomycota;Incertae	Eukaryota;Amorphea;Obazoa;Opisthokonta;Nucletmycea;Fungi;Chytridiomycota;Incertae
OTU_148	Fungi	Cryptomycota	NA	NA	NA	Paramicrosporidium	Paramicrosporidium saccamoebae	k__Fungi;p__unidentified;c__unidentified;o__unidentified;f__unidentified;g__unidentified;s__Fungi_sp	Eukaryota;Amorphea;Obazoa;Opisthokonta;Nucletmycea;Fungi;Dikarya;Basidiomycota;Agaricomycotina;Tremellomycetes;Tremellales;uncultured	Eukaryota;Amorphea;Obazoa;Opisthokonta;Nucletmycea;Fungi;Cryptomycota;Incertae
OTU_1485	Fungi	Chytridiomycota	NA	NA	NA	NA	uncultured Chytridiomycota	k__Fungi;p__unidentified;c__unidentified;o__unidentified;f__unidentified;g__unidentified;s__Fungi_sp	Eukaryota;Amorphea;Obazoa;Opisthokonta;Nucletmycea;Fungi;Chytridiomycota;Incertae	Eukaryota;Amorphea;Obazoa;Opisthokonta;Nucletmycea;Fungi;Chytridiomycota;Incertae
OTU_148898	Fungi	Ascomycota	Pezizomycetes	Pezizales	Sarcosomataceae	NA	uncultured Sarcosomataceae	k__Fungi;p__Rozellomycota;c__unidentified;o__unidentified;f__unidentified;g__unidentified;s__Rozellomycota_sp	Eukaryota;Amorphea;Obazoa;Opisthokonta;Nucletmycea;Fungi;Cryptomycota;Incertae	Eukaryota;Amorphea;Obazoa;Opisthokonta;Nucletmycea;Fungi;Cryptomycota;LKM11;uncultured
OTU_149	Fungi	Ascomycota	Leotiomycetes	Erysiphales	Erysiphaceae	Blumeria	Blumeria graminis	k__Fungi;p__Ascomycota;c__Eurotiomycetes;o__Eurotiales;f__Aspergillaceae;g__Penicillium;s__Penicillium_corylophilum	Eukaryota;Amorphea;Obazoa;Opisthokonta;Nucletmycea;Fungi;Dikarya;Ascomycota;Pezizomycotina;Eurotiomycetes;Eurotiales;Penicillium	Eukaryota;Amorphea;Obazoa;Opisthokonta;Nucletmycea;Fungi;Dikarya;Ascomycota;Pezizomycotina;Eurotiomycetes;Eurotiales;Aspergillaceae;Penicillium;Penicillium
OTU_1496	Fungi	Basidiomycota	Agaricomycetes	Agaricales	Entolomataceae	Clitopilus	Clitopilus hobsonii	k__Fungi;p__Basidiomycota;c__Tremellomycetes;o__Filobasidiales;f__Filobasidiaceae;g__Naganishia;s__Naganishia_albida	Eukaryota;Amorphea;Obazoa;Opisthokonta;Nucletmycea;Fungi;Dikarya;Basidiomycota;Agaricomycotina;Agaricomycetes;Polyporales;Fomitopsis;Fomitopsis	Eukaryota;Amorphea;Obazoa;Opisthokonta;Nucletmycea;Fungi;Dikarya;Basidiomycota;Agaricomycotina;Agaricomycetes;Agaricales;Lyophyllaceae;Asterophora;Asterophora
OTU_15	Fungi	Cryptomycota	NA	NA	NA	NA	uncultured Cryptomycota	k__Fungi;p__unidentified;c__unidentified;o__unidentified;f__unidentified;g__unidentified;s__Fungi_sp	Eukaryota;Amorphea;Obazoa;Opisthokonta;Nucletmycea;Fungi;Cryptomycota;Incertae	Eukaryota;Amorphea;Obazoa;Opisthokonta;Nucletmycea;Fungi;Cryptomycota;LKM11;uncultured
OTU_1501	Fungi	Cryptomycota	NA	NA	NA	NA	uncultured Cryptomycota	k__Fungi;p__Rozellomycota;c__unidentified;o__unidentified;f__unidentified;g__unidentified;s__Rozellomycota_sp	Eukaryota;Amorphea;Obazoa;Opisthokonta;Nucletmycea;Fungi;Chytridiomycota;Incertae	Eukaryota;Amorphea;Obazoa;Opisthokonta;Nucletmycea;Fungi;Cryptomycota;LKM11;uncultured
OTU_1514	Fungi	Chytridiomycota	NA	NA	NA	NA	uncultured Chytridiomycota	k__Fungi;p__Chytridiomycota;c__unidentified;o__unidentified;f__unidentified;g__unidentified;s__Chytridiomycota_sp	Eukaryota;Amorphea;Obazoa;Opisthokonta;Nucletmycea;Fungi;Chytridiomycota;Incertae	Eukaryota;Amorphea;Obazoa;Opisthokonta;Nucletmycea;Fungi;Chytridiomycota;Incertae
OTU_151603	Fungi	Cryptomycota	NA	NA	NA	NA	uncultured Cryptomycota	k__Fungi;p__unidentified;c__unidentified;o__unidentified;f__unidentified;g__unidentified;s__Fungi_sp	Eukaryota;Amorphea;Obazoa;Opisthokonta;Nucletmycea;Fungi;Cryptomycota;Incertae	Eukaryota;Amorphea;Obazoa;Opisthokonta;Nucletmycea;Fungi;Cryptomycota;uncultured;uncultured
OTU_15365	Fungi	Basidiomycota	Tremellomycetes	Cystofilobasidiales	Mrakiaceae	Tausonia	Tausonia rosea	k__Fungi;p__Basidiomycota;c__Tremellomycetes;o__Cystofilobasidiales;f__Mrakiaceae;g__Mrakia;s__Mrakia_blollopis	Eukaryota;Amorphea;Obazoa;Opisthokonta;Nucletmycea;Fungi;Dikarya;Basidiomycota;Agaricomycotina;Tremellomycetes;Cystofilobasidiales;Mrakiaceae;Mrakia;Mrakia	Eukaryota;Amorphea;Obazoa;Opisthokonta;Nucletmycea;Fungi;Dikarya;Basidiomycota;Agaricomycotina;Tremellomycetes;Cystofilobasidiales;Mrakiaceae;Mrakia;Mrakia
OTU_154	Fungi	Chytridiomycota	NA	NA	NA	NA	uncultured Chytridiomycota	k__Fungi;p__unidentified;c__unidentified;o__unidentified;f__unidentified;g__unidentified;s__Fungi_sp	Eukaryota;Amorphea;Obazoa;Opisthokonta;Nucletmycea;Fungi;Cryptomycota;Incertae	Eukaryota;Amorphea;Obazoa;Opisthokonta;Nucletmycea;Fungi;Chytridiomycota;Incertae
OTU_154728	Fungi	Ascomycota	Saccharomycetes	Saccharomycetales	Debaryomycetaceae	Aciculoconidium	Aciculoconidium aculeatum	k__Fungi;p__Ascomycota;c__Pezizomycotina_cls_Incertae_sedis;o__Pezizomycotina_ord_Incertae_sedis;f__Pezizomycotina_fam_Incertae_sedis;g__Ciliophora;s__Ciliophora_sp	Eukaryota;Amorphea;Obazoa;Opisthokonta;Nucletmycea;Fungi;Chytridiomycota;Incertae	Eukaryota;Amorphea;Obazoa;Opisthokonta;Nucletmycea;Fungi;Dikarya;Ascomycota;Saccharomycotina;Saccharomycetes;Saccharomycetales;Metschnikowiaceae;Aciculoconidium;Aciculoconidium
OTU_1553	Fungi	Basidiomycota	Agaricomycetes	Agaricales	Strophariaceae	Pholiota	Pholiota gummosa	k__Fungi;p__Basidiomycota;c__Agaricomycetes;o__Polyporales;f__Fomitopsidaceae;g__Amyloporia;s__Amyloporia_sinuosa	Eukaryota;Amorphea;Obazoa;Opisthokonta;Nucletmycea;Fungi;Dikarya;Basidiomycota;Agaricomycotina;Agaricomycetes;Agaricales;Lyophyllaceae;Hypsizygus;Hypsizygus	Eukaryota;Amorphea;Obazoa;Opisthokonta;Nucletmycea;Fungi;Dikarya;Basidiomycota;Agaricomycotina;Agaricomycetes;Agaricales;Nidula;Nidula
OTU_15605	Fungi	NA	NA	NA	NA	NA	uncultured fungus	k__Fungi;p__unidentified;c__unidentified;o__unidentified;f__unidentified;g__unidentified;s__Fungi_sp	Eukaryota;Amorphea;Obazoa;Opisthokonta;Nucletmycea;Fungi;Chytridiomycota;Incertae	Eukaryota;Amorphea;Obazoa;Opisthokonta;Nucletmycea;Fungi;Blastocladiomycota;Incertae
OTU_156521	Fungi	Zoopagomycota	Harpellomycetes	Harpellales	Harpellaceae	Furculomyces	Furculomyces boomerangus	k__Fungi;p__Kickxellomycota;c__Harpellomycetes;o__Harpellales;f__Harpellaceae;g__Furculomyces;s__Furculomyces_boomerangus	Eukaryota;Amorphea;Obazoa;Opisthokonta;Nucletmycea;Fungi;Zoopagomycota;Kickxellomycotina;Incertae	Eukaryota;Amorphea;Obazoa;Opisthokonta;Nucletmycea;Fungi;Zoopagomycota;Kickxellomycotina;Incertae
OTU_15752	Fungi	Cryptomycota	NA	NA	NA	Paramicrosporidium	Paramicrosporidium saccamoebae	k__Fungi;p__Rozellomycota;c__unidentified;o__unidentified;f__unidentified;g__unidentified;s__Rozellomycota_sp	Eukaryota;Amorphea;Obazoa;Opisthokonta;Nucletmycea;Fungi;Chytridiomycota;Incertae	Eukaryota;Amorphea;Obazoa;Opisthokonta;Nucletmycea;Fungi;Cryptomycota;uncultured;uncultured
OTU_1578	Fungi	Ascomycota	Saccharomycetes	Saccharomycetales	NA	Myxozyma	Myxozyma vanderwaltii	NA	Eukaryota;Amorphea;Obazoa;Opisthokonta;Nucletmycea;Fungi;Chytridiomycota;Incertae	Eukaryota;Amorphea;Obazoa;Opisthokonta;Nucletmycea;Fungi;Dikarya;Ascomycota;Saccharomycotina;Saccharomycetes;Saccharomycetales;Lipomycetaceae;Myxozyma;Myxozyma
OTU_158	Fungi	NA	NA	NA	NA	NA	uncultured rhizosphere zygomycete	k__Fungi;p__Rozellomycota;c__unidentified;o__unidentified;f__unidentified;g__unidentified;s__Rozellomycota_sp	Eukaryota;Amorphea;Obazoa;Opisthokonta;Nucletmycea;Fungi;Chytridiomycota;Incertae	Eukaryota;Amorphea;Obazoa;Opisthokonta;Nucletmycea;Fungi;Cryptomycota;LKM11;uncultured
OTU_159	Fungi	Chytridiomycota	Chytridiomycetes	Polychytriales	NA	Lacustromyces	Lacustromyces hiemalis	k__Fungi;p__Basidiomycota;c__Pucciniomycetes;o__Platygloeales;f__Eocronartiaceae;g__Eocronartium;s__Eocronartium_sp	Eukaryota;Amorphea;Obazoa;Opisthokonta;Nucletmycea;Fungi;Chytridiomycota;Incertae	Eukaryota;Amorphea;Obazoa;Opisthokonta;Nucletmycea;Fungi;Chytridiomycota;Incertae
OTU_15981	Fungi	Ascomycota	Sordariomycetes	Glomerellales	Plectosphaerellaceae	Verticillium	Verticillium dahliae	k__Fungi;p__Ascomycota;c__Sordariomycetes;o__Glomerellales;f__Plectosphaerellaceae;g__Plectosphaerella;s__Plectosphaerella_cucumerina	Eukaryota;Amorphea;Obazoa;Opisthokonta;Nucletmycea;Fungi;Dikarya;Ascomycota;Pezizomycotina;Sordariomycetes;Glomerellales;Plectosphaerella	Eukaryota;Amorphea;Obazoa;Opisthokonta;Nucletmycea;Fungi;Dikarya;Ascomycota;Pezizomycotina;Sordariomycetes;Glomerellales;Plectosphaerellaceae;Verticillium;Verticillium
OTU_159823	Fungi	Cryptomycota	NA	NA	NA	Paramicrosporidium	Paramicrosporidium saccamoebae	k__Fungi;p__Rozellomycota;c__unidentified;o__unidentified;f__unidentified;g__unidentified;s__Rozellomycota_sp	Eukaryota;Amorphea;Obazoa;Opisthokonta;Nucletmycea;Fungi;Chytridiomycota;Incertae	Eukaryota;Amorphea;Obazoa;Opisthokonta;Nucletmycea;Fungi;Cryptomycota;Incertae
OTU_1600	Fungi	Cryptomycota	NA	NA	NA	NA	uncultured Cryptomycota	k__Fungi;p__unidentified;c__unidentified;o__unidentified;f__unidentified;g__unidentified;s__Fungi_sp	Eukaryota;Amorphea;Obazoa;Opisthokonta;Nucletmycea;Fungi;Dikarya;Basidiomycota;Agaricomycotina;Tremellomycetes;Tremellales;uncultured	Eukaryota;Amorphea;Obazoa;Opisthokonta;Nucletmycea;Fungi;Cryptomycota;LKM11;eukaryotic
OTU_16305	Fungi	Cryptomycota	NA	NA	NA	NA	uncultured Cryptomycota	k__Fungi;p__unidentified;c__unidentified;o__unidentified;f__unidentified;g__unidentified;s__Fungi_sp	Eukaryota;Amorphea;Obazoa;Opisthokonta;Nucletmycea;Fungi;Cryptomycota;Incertae	Eukaryota;Amorphea;Obazoa;Opisthokonta;Nucletmycea;Fungi;Cryptomycota;LKM11;uncultured
OTU_164	Fungi	Basidiomycota	Cystobasidiomycetes	Cystobasidiales	Cystobasidiaceae	Cystobasidium	Cystobasidium laryngis	k__Fungi;p__Basidiomycota;c__Cystobasidiomycetes;o__Cystobasidiomycetes_ord_Incertae_sedis;f__Buckleyzymaceae;g__Buckleyzyma;s__Buckleyzyma_aurantiaca	Eukaryota;Amorphea;Obazoa;Opisthokonta;Nucletmycea;Fungi;Dikarya;Basidiomycota;Pucciniomycotina;Cystobasidium	Eukaryota;Amorphea;Obazoa;Opisthokonta;Nucletmycea;Fungi;Dikarya;Basidiomycota;Pucciniomycotina;Cystobasidiomycetes;Incertae
OTU_16411	Fungi	Zoopagomycota	Basidiobolomycetes	Basidiobolales	Basidiobolaceae	Basidiobolus	Basidiobolus haptosporus	k__Fungi;p__unidentified;c__unidentified;o__unidentified;f__unidentified;g__unidentified;s__Fungi_sp	Eukaryota;Amorphea;Obazoa;Opisthokonta;Nucletmycea;Fungi;Chytridiomycota;Incertae	Eukaryota;Amorphea;Obazoa;Opisthokonta;Nucletmycea;Fungi;Zoopagomycota;Entomophthoromycotina;Basidiobolomycetes;Basidiobolales;Basidiobolaceae;Basidiobolus;Basidiobolus
OTU_1647	Fungi	NA	NA	NA	NA	NA	uncultured fungus	k__Fungi;p__unidentified;c__unidentified;o__unidentified;f__unidentified;g__unidentified;s__Fungi_sp	Eukaryota;Amorphea;Obazoa;Opisthokonta;Nucletmycea;Fungi;Cryptomycota;Incertae	Eukaryota;Amorphea;Obazoa;Opisthokonta;Nucletmycea;Fungi;Cryptomycota;LKM11;uncultured
OTU_165	Fungi	Cryptomycota	NA	NA	NA	NA	uncultured Cryptomycota	k__Fungi;p__unidentified;c__unidentified;o__unidentified;f__unidentified;g__unidentified;s__Fungi_sp	Eukaryota;Amorphea;Obazoa;Opisthokonta;Nucletmycea;Fungi;Cryptomycota;Incertae	Eukaryota;Amorphea;Obazoa;Opisthokonta;Nucletmycea;Fungi;Cryptomycota;LKM11;uncultured
OTU_1661	Fungi	Ascomycota	Sordariomycetes	NA	NA	Asteroma	Asteroma alneum	k__Fungi;p__Ascomycota;c__Sordariomycetes;o__Diaporthales;f__Gnomoniaceae;g__Ophiognomonia;s__Ophiognomonia_sp	Eukaryota;Amorphea;Obazoa;Opisthokonta;Nucletmycea;Fungi;Dikarya;Ascomycota;Pezizomycotina;Sordariomycetes;Diaporthales;Gnomoniaceae;Ophiognomonia;Ophiognomonia	Eukaryota;Amorphea;Obazoa;Opisthokonta;Nucletmycea;Fungi;Dikarya;Ascomycota;Pezizomycotina;Sordariomycetes;Diaporthales;Gnomoniaceae;Ophiognomonia;Ophiognomonia
OTU_1674	Fungi	Chytridiomycota	Chytridiomycetes	Rhizophlyctidales	Rhizophlyctidaceae	Rhizophlyctis	Rhizophlyctis sp.	NA	Eukaryota;Amorphea;Obazoa;Opisthokonta;Nucletmycea;Fungi;Chytridiomycota;Incertae	Eukaryota;Amorphea;Obazoa;Opisthokonta;Nucletmycea;Fungi;uncultured;uncultured
OTU_17	Fungi	Cryptomycota	NA	NA	NA	NA	uncultured Cryptomycota	k__Fungi;p__unidentified;c__unidentified;o__unidentified;f__unidentified;g__unidentified;s__Fungi_sp	Eukaryota;Amorphea;Obazoa;Opisthokonta;Nucletmycea;Fungi;Cryptomycota;Incertae	Eukaryota;Amorphea;Obazoa;Opisthokonta;Nucletmycea;Fungi;Cryptomycota;LKM11;uncultured
OTU_1702	Fungi	Cryptomycota	NA	NA	NA	NA	uncultured Cryptomycota	k__Fungi;p__Rozellomycota;c__unidentified;o__unidentified;f__unidentified;g__unidentified;s__Rozellomycota_sp	Eukaryota;Amorphea;Obazoa;Opisthokonta;Nucletmycea;Fungi;Chytridiomycota;Incertae	Eukaryota;Amorphea;Obazoa;Opisthokonta;Nucletmycea;Fungi;Cryptomycota;LKM11;uncultured
OTU_170520	Fungi	NA	NA	NA	NA	NA	uncultured fungus	k__Fungi;p__Ascomycota;c__Pezizomycotina_cls_Incertae_sedis;o__Pezizomycotina_ord_Incertae_sedis;f__Pezizomycotina_fam_Incertae_sedis;g__Ciliophora;s__Ciliophora_sp	Eukaryota;Amorphea;Obazoa;Opisthokonta;Nucletmycea;Fungi;Chytridiomycota;Incertae	Eukaryota;Amorphea;Obazoa;Opisthokonta;Nucletmycea;Fungi;Chytridiomycota;Incertae
OTU_1711	Fungi	NA	NA	NA	NA	NA	uncultured fungus	k__Fungi;p__unidentified;c__unidentified;o__unidentified;f__unidentified;g__unidentified;s__Fungi_sp	Eukaryota;Amorphea;Obazoa;Opisthokonta;Nucletmycea;Fungi;Chytridiomycota;Incertae	Eukaryota;Amorphea;Obazoa;Opisthokonta;Nucletmycea;Fungi;Dikarya;Ascomycota;Saccharomycotina;Saccharomycetes;Saccharomycetales;Saccharomycetaceae;Zygosaccharomyces;Zygosaccharomyces
OTU_1719	Fungi	Chytridiomycota	Chytridiomycetes	Lobulomycetales	Lobulomycetaceae	Clydaea	Clydaea vesicula	k__Fungi;p__Chytridiomycota;c__unidentified;o__unidentified;f__unidentified;g__unidentified;s__Chytridiomycota_sp	Eukaryota;Amorphea;Obazoa;Opisthokonta;Nucletmycea;Fungi;Chytridiomycota;Incertae	Eukaryota;Amorphea;Obazoa;Opisthokonta;Nucletmycea;Fungi;Chytridiomycota;Incertae
OTU_172564	Fungi	Cryptomycota	NA	NA	NA	NA	Cryptomycota sp.	k__Fungi;p__Rozellomycota;c__Rozellomycotina_cls_Incertae_sedis;o__GS05;f__unidentified;g__unidentified;s__GS05_sp	Eukaryota;Amorphea;Obazoa;Opisthokonta;Nucletmycea;Fungi;Cryptomycota;Incertae	Eukaryota;Amorphea;Obazoa;Opisthokonta;Nucletmycea;Fungi;LKM15;uncultured
OTU_174	Fungi	Cryptomycota	NA	NA	NA	NA	uncultured Cryptomycota	k__Fungi;p__Rozellomycota;c__unidentified;o__unidentified;f__unidentified;g__unidentified;s__Rozellomycota_sp	Eukaryota;Amorphea;Obazoa;Opisthokonta;Nucletmycea;Fungi;Dikarya;Basidiomycota;Agaricomycotina;Tremellomycetes;Tremellales;uncultured	Eukaryota;Amorphea;Obazoa;Opisthokonta;Nucletmycea;Fungi;Cryptomycota;Incertae
OTU_17419	Fungi	NA	NA	NA	NA	NA	uncultured fungus	k__Fungi;p__Rozellomycota;c__unidentified;o__unidentified;f__unidentified;g__unidentified;s__Rozellomycota_sp	Eukaryota;Amorphea;Obazoa;Opisthokonta;Nucletmycea;Fungi;Dikarya;Basidiomycota;Agaricomycotina;Tremellomycetes;Tremellales;uncultured	Eukaryota;Amorphea;Obazoa;Opisthokonta;Nucletmycea;Fungi;Cryptomycota;LKM11;uncultured
OTU_17506	Fungi	Ascomycota	Dothideomycetes	Dothideales	Saccotheciaceae	Aureobasidium	Aureobasidium melanogenum	k__Fungi;p__unidentified;c__unidentified;o__unidentified;f__unidentified;g__unidentified;s__Fungi_sp	Eukaryota;Amorphea;Obazoa;Opisthokonta;Nucletmycea;Fungi;Dikarya;Ascomycota;Pezizomycotina;Dothideomycetes;Dothideales;food	Eukaryota;Amorphea;Obazoa;Opisthokonta;Nucletmycea;Fungi;Dikarya;Ascomycota;Pezizomycotina;Dothideomycetes;Dothideales;Aureobasidiaceae;Aureobasidium;Aureobasidium
OTU_1760	Fungi	Ascomycota	Dothideomycetes	Cladosporiales	Cladosporiaceae	Cladosporium	Cladosporium herbarum	k__Fungi;p__Ascomycota;c__Dothideomycetes;o__Capnodiales;f__Cladosporiaceae;g__Cladosporium;s__Cladosporium_sp	Eukaryota;Amorphea;Obazoa;Opisthokonta;Nucletmycea;Fungi;Dikarya;Ascomycota;Pezizomycotina;Dothideomycetes;Capnodiales;Cladosporiaceae;Cladosporium;Cladosporium	Eukaryota;Amorphea;Obazoa;Opisthokonta;Nucletmycea;Fungi;Dikarya;Ascomycota;Pezizomycotina;Dothideomycetes;Capnodiales;Cladosporiaceae;Cladosporium;Cladosporium
OTU_177975	Fungi	Cryptomycota	NA	NA	NA	NA	uncultured Cryptomycota	k__Fungi;p__Rozellomycota;c__unidentified;o__unidentified;f__unidentified;g__unidentified;s__Rozellomycota_sp	Eukaryota;Amorphea;Obazoa;Opisthokonta;Nucletmycea;Fungi;Dikarya;Ascomycota;Saccharomycotina;Saccharomycetes;Saccharomycetales;Phaffomycetaceae;Cyberlindnera-Candida	Eukaryota;Amorphea;Obazoa;Opisthokonta;Nucletmycea;Fungi;Cryptomycota;LKM11;uncultured
OTU_1795	Fungi	NA	NA	NA	NA	NA	uncultured fungus	k__Fungi;p__unidentified;c__unidentified;o__unidentified;f__unidentified;g__unidentified;s__Fungi_sp	Eukaryota;Amorphea;Obazoa;Opisthokonta;Nucletmycea;Fungi;Chytridiomycota;Incertae	Eukaryota;Amorphea;Obazoa;Opisthokonta;Nucletmycea;Fungi;Cryptomycota;LKM11;uncultured
OTU_17954	Fungi	NA	NA	NA	NA	NA	uncultured fungus	k__Fungi;p__Rozellomycota;c__Rozellomycotina_cls_Incertae_sedis;o__GS08;f__unidentified;g__unidentified;s__GS08_sp	Eukaryota;Amorphea;Obazoa;Opisthokonta;Nucletmycea;Fungi;Zoopagomycota;Entomophthoromycotina;Basidiobolomycetes;Basidiobolales;Basidiobolaceae;Basidiobolus;Basidiobolus	Eukaryota;Amorphea;Obazoa;Opisthokonta;Nucletmycea;Fungi;Cryptomycota;LKM11;uncultured
OTU_18	Fungi	NA	NA	NA	NA	NA	uncultured fungus	k__Fungi;p__Chytridiomycota;c__unidentified;o__unidentified;f__unidentified;g__unidentified;s__Chytridiomycota_sp	Eukaryota;Amorphea;Obazoa;Opisthokonta;Nucletmycea;Fungi;Chytridiomycota;Incertae	Eukaryota;Amorphea;Obazoa;Opisthokonta;Nucletmycea;Fungi;Cryptomycota;Incertae
OTU_180790	Fungi	Cryptomycota	NA	NA	NA	NA	uncultured Cryptomycota	k__Fungi;p__Rozellomycota;c__unidentified;o__unidentified;f__unidentified;g__unidentified;s__Rozellomycota_sp	Eukaryota;Amorphea;Obazoa;Opisthokonta;Nucletmycea;Fungi;Dikarya;Basidiomycota;Agaricomycotina;Tremellomycetes;Tremellales;uncultured	Eukaryota;Amorphea;Obazoa;Opisthokonta;Nucletmycea;Fungi;Cryptomycota;LKM11;uncultured
OTU_181581	Fungi	Ascomycota	Pezizomycetes	Pezizales	Sarcosomataceae	NA	uncultured Sarcosomataceae	k__Fungi;p__Rozellomycota;c__unidentified;o__unidentified;f__unidentified;g__unidentified;s__Rozellomycota_sp	Eukaryota;Amorphea;Obazoa;Opisthokonta;Nucletmycea;Fungi;Chytridiomycota;Incertae	Eukaryota;Amorphea;Obazoa;Opisthokonta;Nucletmycea;Fungi;Cryptomycota;LKM11;uncultured
OTU_183	Fungi	Microsporidia	NA	NA	NA	Mitosporidium	Mitosporidium daphniae	k__Fungi;p__Rozellomycota;c__Rozellomycotina_cls_Incertae_sedis;o__GS05;f__unidentified;g__unidentified;s__GS05_sp	Eukaryota;Amorphea;Obazoa;Opisthokonta;Nucletmycea;Fungi;Cryptomycota;Incertae	Eukaryota;Amorphea;Obazoa;Opisthokonta;Nucletmycea;Fungi;LKM15;Mitosporidium
OTU_183266	Fungi	Chytridiomycota	Chytridiomycetes	NA	NA	Blyttiomyces	Blyttiomyces sp.	k__Fungi;p__Aphelidiomycota;c__Aphelidiomycetes;o__GS16;f__unidentified;g__unidentified;s__GS16_sp	Eukaryota;Amorphea;Obazoa;Opisthokonta;Nucletmycea;Fungi;Chytridiomycota;Incertae	Eukaryota;Amorphea;Obazoa;Opisthokonta;Nucletmycea;Fungi;Blastocladiomycota;Incertae
OTU_184	Fungi	Ascomycota	Lecanoromycetes	Umbilicariales	Umbilicariaceae	Umbilicaria	Umbilicaria subglabra	k__Fungi;p__Ascomycota;c__Lecanoromycetes;o__Pertusariales;f__Megasporaceae;g__Aspicilia;s__Aspicilia_sp	Eukaryota;Amorphea;Obazoa;Opisthokonta;Nucletmycea;Fungi;Dikarya;Ascomycota;Pezizomycotina;Lecanoromycetes;Umbilicariales;Umbilicariaceae;Umbilicaria;Umbilicaria	Eukaryota;Amorphea;Obazoa;Opisthokonta;Nucletmycea;Fungi;Dikarya;Ascomycota;Pezizomycotina;Lecanoromycetes;Acarosporales;Acarosporaceae;Myriospora;Myriospora
OTU_18408	Fungi	Basidiomycota	Exobasidiomycetes	Microstromatales	NA	Sympodiomycopsis	Sympodiomycopsis sp.	k__Fungi;p__Basidiomycota;c__Exobasidiomycetes;o__Microstromatales;f__Microstromatales_fam_Incertae_sedis;g__Pseudomicrostroma;s__Pseudomicrostroma_sp	Eukaryota;Amorphea;Obazoa;Opisthokonta;Nucletmycea;Fungi;Dikarya;Basidiomycota;Ustilaginomycotina;Exobasidiomycetes;Microstromatales;Microstromataceae;Microstroma;Pseudomicrostroma	Eukaryota;Amorphea;Obazoa;Opisthokonta;Nucletmycea;Fungi;Dikarya;Basidiomycota;Ustilaginomycotina;Exobasidiomycetes;Microstromatales;Microstromataceae;Microstroma;Pseudomicrostroma
OTU_184087	Fungi	Chytridiomycota	NA	NA	NA	NA	uncultured Chytridiomycota	k__Fungi;p__unidentified;c__unidentified;o__unidentified;f__unidentified;g__unidentified;s__Fungi_sp	Eukaryota;Amorphea;Obazoa;Opisthokonta;Nucletmycea;Fungi;Chytridiomycota;Incertae	Eukaryota;Amorphea;Obazoa;Opisthokonta;Nucletmycea;Fungi;Chytridiomycota;Incertae
OTU_1845	Fungi	Chytridiomycota	Chytridiomycetes	Spizellomycetales	Spizellomycetaceae	Gallinipes	Gallinipes sp.	k__Fungi;p__unidentified;c__unidentified;o__unidentified;f__unidentified;g__unidentified;s__Fungi_sp	Eukaryota;Amorphea;Obazoa;Opisthokonta;Nucletmycea;Fungi;Chytridiomycota;Incertae	Eukaryota;Amorphea;Obazoa;Opisthokonta;Nucletmycea;Fungi;Chytridiomycota;Incertae
OTU_18602	Fungi	Chytridiomycota	Chytridiomycetes	NA	Quaeritorhizaceae	Quaeritorhiza	Quaeritorhiza haematococci	k__Fungi;p__unidentified;c__unidentified;o__unidentified;f__unidentified;g__unidentified;s__Fungi_sp	Eukaryota;Amorphea;Obazoa;Opisthokonta;Nucletmycea;Fungi;Dikarya;Ascomycota;Saccharomycotina;Saccharomycetes;Saccharomycetales;Pichiaceae;Pichia;Pichia	Eukaryota;Amorphea;Obazoa;Opisthokonta;Nucletmycea;Fungi;Zoopagomycota;Entomophthoromycotina;Basidiobolomycetes;Basidiobolales;Basidiobolaceae;Basidiobolus;Basidiobolus
OTU_186095	Fungi	Cryptomycota	NA	NA	NA	NA	uncultured Cryptomycota	k__Fungi;p__Mucoromycota;c__Mucoromycetes;o__Mucorales;f__Mucoraceae;g__Actinomucor;s__Actinomucor_elegans	Eukaryota;Amorphea;Obazoa;Opisthokonta;Nucletmycea;Fungi;Dikarya;Ascomycota;Saccharomycotina;Saccharomycetes;Saccharomycetales;Candida	Eukaryota;Amorphea;Obazoa;Opisthokonta;Nucletmycea;Fungi;Cryptomycota;Incertae
OTU_18878	Fungi	Basidiomycota	Geminibasidiomycetes	Geminibasidiales	Geminibasidiaceae	Basidioascus	Basidioascus undulatus	k__Fungi;p__unidentified;c__unidentified;o__unidentified;f__unidentified;g__unidentified;s__Fungi_sp	Eukaryota;Amorphea;Obazoa;Opisthokonta;Nucletmycea;Fungi;Dikarya;Basidiomycota;Agaricomycotina;Geminibasidiomycetes;Geminibasidiales;Geminibasidiaceae;Basidioascus;Basidioascus	Eukaryota;Amorphea;Obazoa;Opisthokonta;Nucletmycea;Fungi;Dikarya;Basidiomycota;Agaricomycotina;Tremellomycetes;Cystofilobasidiales;Mrakiaceae;Mrakia;Mrakia
OTU_1893	Fungi	Basidiomycota	Agaricomycetes	Agaricales	Strophariaceae	Pholiota	Pholiota squarrosa	k__Fungi;p__Basidiomycota;c__Agaricomycetes;o__Agaricales;f__Strophariaceae;g__Galerina;s__Galerina_atkinsoniana	Eukaryota;Amorphea;Obazoa;Opisthokonta;Nucletmycea;Fungi;Dikarya;Basidiomycota;Agaricomycotina;Agaricomycetes;Agaricales;Lyophyllaceae;Hypsizygus;Hypsizygus	Eukaryota;Amorphea;Obazoa;Opisthokonta;Nucletmycea;Fungi;Dikarya;Basidiomycota;Agaricomycotina;Agaricomycetes;Agaricales;Nidula;Nidula
OTU_1907	Fungi	NA	NA	NA	NA	NA	uncultured fungus	k__Fungi;p__Rozellomycota;c__unidentified;o__unidentified;f__unidentified;g__unidentified;s__Rozellomycota_sp	Eukaryota;Amorphea;Obazoa;Opisthokonta;Nucletmycea;Fungi;Chytridiomycota;Incertae	Eukaryota;Amorphea;Obazoa;Opisthokonta;Nucletmycea;Fungi;Cryptomycota;Incertae
OTU_19171	Fungi	Ascomycota	Leotiomycetes	Helotiales	Discinellaceae	Articulospora	Articulospora atra	k__Fungi;p__Ascomycota;c__Leotiomycetes;o__Helotiales;f__Helotiales_fam_Incertae_sedis;g__Cadophora;s__Cadophora_sp	Eukaryota;Amorphea;Obazoa;Opisthokonta;Nucletmycea;Fungi;Dikarya;Ascomycota;Pezizomycotina;Leotiomycetes;Helotiales;marine	Eukaryota;Amorphea;Obazoa;Opisthokonta;Nucletmycea;Fungi;Dikarya;Ascomycota;Pezizomycotina;Leotiomycetes;Helotiales;Incertae
OTU_192706	Fungi	Ascomycota	Eurotiomycetes	Chaetothyriales	NA	Sarcinomyces	Sarcinomyces sp. MA 4760	k__Fungi;p__Ascomycota;c__unidentified;o__unidentified;f__unidentified;g__unidentified;s__Ascomycota_sp	Eukaryota;Amorphea;Obazoa;Opisthokonta;Nucletmycea;Fungi;Dikarya;Ascomycota;Pezizomycotina;Dothideomycetes;Capnodiales;Cryomyces	Eukaryota;Amorphea;Obazoa;Opisthokonta;Nucletmycea;Fungi;Dikarya;Ascomycota;Pezizomycotina;Dothideomycetes;Dothideales;Dothideaceae;Endoconidioma;Endoconidioma
OTU_1930	Fungi	Chytridiomycota	NA	NA	NA	NA	uncultured Chytridiomycota	k__Fungi;p__unidentified;c__unidentified;o__unidentified;f__unidentified;g__unidentified;s__Fungi_sp	Eukaryota;Amorphea;Obazoa;Opisthokonta;Nucletmycea;Fungi;Chytridiomycota;Incertae	Eukaryota;Amorphea;Obazoa;Opisthokonta;Nucletmycea;Fungi;Chytridiomycota;Incertae
OTU_19319	Fungi	NA	NA	NA	NA	NA	uncultured fungus	k__Fungi;p__unidentified;c__unidentified;o__unidentified;f__unidentified;g__unidentified;s__Fungi_sp	Eukaryota;Amorphea;Obazoa;Opisthokonta;Nucletmycea;Fungi;Cryptomycota;Incertae	Eukaryota;Amorphea;Obazoa;Opisthokonta;Nucletmycea;Fungi;Cryptomycota;LKM11;uncultured
OTU_19377	Fungi	Cryptomycota	NA	NA	NA	NA	uncultured Cryptomycota	k__Fungi;p__Rozellomycota;c__unidentified;o__unidentified;f__unidentified;g__unidentified;s__Rozellomycota_sp	Eukaryota;Amorphea;Obazoa;Opisthokonta;Nucletmycea;Fungi;Dikarya;Basidiomycota;Agaricomycotina;Tremellomycetes;Tremellales;uncultured	Eukaryota;Amorphea;Obazoa;Opisthokonta;Nucletmycea;Fungi;Cryptomycota;uncultured;invertebrate
OTU_194157	Fungi	Ascomycota	Leotiomycetes	NA	NA	Scytalidium	Scytalidium lignicola	k__Fungi;p__Ascomycota;c__Leotiomycetes;o__Helotiales;f__Helotiales_fam_Incertae_sedis;g__Cadophora;s__Cadophora_luteo-olivacea	Eukaryota;Amorphea;Obazoa;Opisthokonta;Nucletmycea;Fungi;Dikarya;Ascomycota;Pezizomycotina;Leotiomycetes;Helotiales;marine	Eukaryota;Amorphea;Obazoa;Opisthokonta;Nucletmycea;Fungi;Dikarya;Ascomycota;Pezizomycotina;Leotiomycetes;Helotiales;Helotiaceae;Meliniomyces;Hyaloscypha
OTU_1947	Fungi	Chytridiomycota	Chytridiomycetes	Chytridiales	Chytridiaceae	Phlyctochytrium	Phlyctochytrium planicorne	k__Fungi;p__unidentified;c__unidentified;o__unidentified;f__unidentified;g__unidentified;s__Fungi_sp	Eukaryota;Amorphea;Obazoa;Opisthokonta;Nucletmycea;Fungi;Dikarya;Basidiomycota;Agaricomycotina;Tremellomycetes;Cystofilobasidiales;Cystofilobasidiaceae;Cystofilobasidium;Cystofilobasidium	Eukaryota;Amorphea;Obazoa;Opisthokonta;Nucletmycea;Fungi;Chytridiomycota;Incertae
OTU_19477	Fungi	Chytridiomycota	Chytridiomycetes	NA	NA	Catenomyces	Catenomyces persicinus	k__Fungi;p__unidentified;c__unidentified;o__unidentified;f__unidentified;g__unidentified;s__Fungi_sp	Eukaryota;Amorphea;Obazoa;Opisthokonta;Nucletmycea;Fungi;Chytridiomycota;Incertae	Eukaryota;Amorphea;Obazoa;Opisthokonta;Nucletmycea;Fungi;Chytridiomycota;Incertae
OTU_1961	Fungi	Chytridiomycota	Chytridiomycetes	Chytridiales	Chytriomycetaceae	Chytriomyces	Chytriomyces hyalinus	k__Fungi;p__Chytridiomycota;c__unidentified;o__unidentified;f__unidentified;g__unidentified;s__Chytridiomycota_sp	Eukaryota;Amorphea;Obazoa;Opisthokonta;Nucletmycea;Fungi;Chytridiomycota;Incertae	Eukaryota;Amorphea;Obazoa;Opisthokonta;Nucletmycea;Fungi;Chytridiomycota;Incertae
OTU_19767	Fungi	NA	NA	NA	NA	NA	uncultured fungus	k__Fungi;p__unidentified;c__unidentified;o__unidentified;f__unidentified;g__unidentified;s__Fungi_sp	Eukaryota;Amorphea;Obazoa;Opisthokonta;Nucletmycea;Fungi;Chytridiomycota;Incertae	Eukaryota;Amorphea;Obazoa;Opisthokonta;Nucletmycea;Fungi;Cryptomycota;LKM11;uncultured
OTU_197673	Fungi	NA	NA	NA	NA	NA	uncultured fungus	k__Fungi;p__unidentified;c__unidentified;o__unidentified;f__unidentified;g__unidentified;s__Fungi_sp	Eukaryota;Amorphea;Obazoa;Opisthokonta;Nucletmycea;Fungi;Dikarya;Ascomycota;Saccharomycotina;Saccharomycetes;Saccharomycetales;Metschnikowiaceae;Danielozyma;Danielozyma	Eukaryota;Amorphea;Obazoa;Opisthokonta;Nucletmycea;Fungi;Cryptomycota;LKM11;uncultured
OTU_2	Fungi	Chytridiomycota	NA	NA	NA	NA	uncultured Chytridiomycota	k__Fungi;p__unidentified;c__unidentified;o__unidentified;f__unidentified;g__unidentified;s__Fungi_sp	Eukaryota;Amorphea;Obazoa;Opisthokonta;Nucletmycea;Fungi;Chytridiomycota;Incertae	Eukaryota;Amorphea;Obazoa;Opisthokonta;Nucletmycea;Fungi;Chytridiomycota;Incertae
OTU_20	Fungi	Chytridiomycota	Chytridiomycetes	Rhizophydiales	Alphamycetaceae	Betamyces	Betamyces sp.	k__Fungi;p__unidentified;c__unidentified;o__unidentified;f__unidentified;g__unidentified;s__Fungi_sp	Eukaryota;Amorphea;Obazoa;Opisthokonta;Nucletmycea;Fungi;Chytridiomycota;Incertae	Eukaryota;Amorphea;Obazoa;Opisthokonta;Nucletmycea;Fungi;Chytridiomycota;Incertae
OTU_2001	Fungi	Chytridiomycota	Chytridiomycetes	Rhizophydiales	Aquamycetaceae	Aquamyces	Aquamyces sp.	k__Fungi;p__Chytridiomycota;c__Rhizophydiomycetes;o__Rhizophydiales;f__unidentified;g__unidentified;s__Rhizophydiales_sp	Eukaryota;Amorphea;Obazoa;Opisthokonta;Nucletmycea;Fungi;Chytridiomycota;Incertae	Eukaryota;Amorphea;Obazoa;Opisthokonta;Nucletmycea;Fungi;Chytridiomycota;Incertae
OTU_2002	Fungi	Ascomycota	Leotiomycetes	Rhytismatales	Calloriaceae	Calloria	Calloria variegata	NA	Eukaryota;Amorphea;Obazoa;Opisthokonta;Nucletmycea;Fungi;Chytridiomycota;Incertae	Eukaryota;Amorphea;Obazoa;Opisthokonta;Nucletmycea;Fungi;Dikarya;Basidiomycota;Agaricomycotina;Dacrymycetes;Dacrymycetales;Dacrymycetaceae;Calocera;Calocera
OTU_20069	Fungi	Cryptomycota	NA	NA	NA	NA	uncultured Cryptomycota	k__Fungi;p__unidentified;c__unidentified;o__unidentified;f__unidentified;g__unidentified;s__Fungi_sp	Eukaryota;Amorphea;Obazoa;Opisthokonta;Nucletmycea;Fungi;Dikarya;Basidiomycota;Agaricomycotina;Tremellomycetes;Tremellales;uncultured	Eukaryota;Amorphea;Obazoa;Opisthokonta;Nucletmycea;Fungi;Cryptomycota;LKM11;uncultured
OTU_2021	Fungi	Ascomycota	Taphrinomycetes	Taphrinales	Taphrinaceae	Taphrina	Taphrina padi	k__Fungi;p__unidentified;c__unidentified;o__unidentified;f__unidentified;g__unidentified;s__Fungi_sp	Eukaryota;Amorphea;Obazoa;Opisthokonta;Nucletmycea;Fungi;Dikarya;Ascomycota;Taphrinomycotina;Taphrinomycetes;Taphrinales;Taphrina	Eukaryota;Amorphea;Obazoa;Opisthokonta;Nucletmycea;Fungi;Dikarya;Ascomycota;Taphrinomycotina;Taphrinomycetes;Taphrinales;Taphrinaceae;Taphrina;Taphrina
OTU_20213	Fungi	Chytridiomycota	Chytridiomycetes	Spizellomycetales	Spizellomycetaceae	Gaertneriomyces	Gaertneriomyces semiglobifer	k__Fungi;p__unidentified;c__unidentified;o__unidentified;f__unidentified;g__unidentified;s__Fungi_sp	Eukaryota;Amorphea;Obazoa;Opisthokonta;Nucletmycea;Fungi;Chytridiomycota;Incertae	Eukaryota;Amorphea;Obazoa;Opisthokonta;Nucletmycea;Fungi;Chytridiomycota;Incertae
OTU_202149	Fungi	Ascomycota	Saccharomycetes	Saccharomycetales	Debaryomycetaceae	Kodamaea	[Candida] suecica	k__Fungi;p__unidentified;c__unidentified;o__unidentified;f__unidentified;g__unidentified;s__Fungi_sp	Eukaryota;Amorphea;Obazoa;Opisthokonta;Nucletmycea;Fungi;Dikarya;Ascomycota;Saccharomycotina;Saccharomycetes;Saccharomycetales;Phaffomycetaceae;Phaffomyces;Phaffomyces	Eukaryota;Amorphea;Obazoa;Opisthokonta;Nucletmycea;Fungi;LKM15;uncultured
OTU_203	Fungi	Ascomycota	Eurotiomycetes	Eurotiales	Aspergillaceae	Penicillium	Penicillium solitum	k__Fungi;p__Ascomycota;c__Eurotiomycetes;o__Eurotiales;f__unidentified;g__unidentified;s__Eurotiales_sp	Eukaryota;Amorphea;Obazoa;Opisthokonta;Nucletmycea;Fungi;Dikarya;Ascomycota;Pezizomycotina;Eurotiomycetes;Eurotiales;Penicillium	Eukaryota;Amorphea;Obazoa;Opisthokonta;Nucletmycea;Fungi;Dikarya;Ascomycota;Pezizomycotina;Eurotiomycetes;Eurotiales;Aspergillaceae;Penicillium;Penicillium
OTU_2031	Fungi	Chytridiomycota	Chytridiomycetes	Polychytriales	NA	Lacustromyces	Lacustromyces hiemalis	k__Fungi;p__Basidiomycota;c__Pucciniomycetes;o__Platygloeales;f__Eocronartiaceae;g__Eocronartium;s__Eocronartium_sp	Eukaryota;Amorphea;Obazoa;Opisthokonta;Nucletmycea;Fungi;Chytridiomycota;Incertae	Eukaryota;Amorphea;Obazoa;Opisthokonta;Nucletmycea;Fungi;Chytridiomycota;Incertae
OTU_204	Fungi	Zoopagomycota	Harpellomycetes	Harpellales	Harpellaceae	Furculomyces	Furculomyces boomerangus	k__Fungi;p__Kickxellomycota;c__Harpellomycetes;o__Harpellales;f__Harpellaceae;g__Furculomyces;s__Furculomyces_boomerangus	Eukaryota;Amorphea;Obazoa;Opisthokonta;Nucletmycea;Fungi;Zoopagomycota;Kickxellomycotina;Incertae	Eukaryota;Amorphea;Obazoa;Opisthokonta;Nucletmycea;Fungi;Zoopagomycota;Kickxellomycotina;Incertae
OTU_204175	Fungi	Ascomycota	Dothideomycetes	Dothideales	Saccotheciaceae	Aureobasidium	Aureobasidium melanogenum	k__Fungi;p__unidentified;c__unidentified;o__unidentified;f__unidentified;g__unidentified;s__Fungi_sp	Eukaryota;Amorphea;Obazoa;Opisthokonta;Nucletmycea;Fungi;Dikarya;Ascomycota;Pezizomycotina;Dothideomycetes;Dothideales;Aureobasidium	Eukaryota;Amorphea;Obazoa;Opisthokonta;Nucletmycea;Fungi;Dikarya;Ascomycota;Pezizomycotina;Dothideomycetes;Dothideales;Aureobasidiaceae;Aureobasidium;Aureobasidium
OTU_2053	Fungi	Basidiomycota	Microbotryomycetes	Sporidiobolales	Sporidiobolaceae	Rhodotorula	Rhodotorula glutinis	k__Fungi;p__Basidiomycota;c__Microbotryomycetes;o__Sporidiobolales;f__Sporidiobolaceae;g__Rhodotorula;s__Rhodotorula_diobovata	Eukaryota;Amorphea;Obazoa;Opisthokonta;Nucletmycea;Fungi;Dikarya;Basidiomycota;Pucciniomycotina;Microbotryomycetes;Sporidiobolales;Sporidiobolaceae;Rhodotorula;Rhodotorula	Eukaryota;Amorphea;Obazoa;Opisthokonta;Nucletmycea;Fungi;Dikarya;Basidiomycota;Pucciniomycotina;Microbotryomycetes;Sporidiobolales;Sporidiobolaceae;Rhodotorula;Rhodotorula
OTU_2067	Fungi	NA	NA	NA	NA	NA	uncultured fungus	k__Fungi;p__unidentified;c__unidentified;o__unidentified;f__unidentified;g__unidentified;s__Fungi_sp	Eukaryota;Amorphea;Obazoa;Opisthokonta;Nucletmycea;Fungi;Dikarya;Basidiomycota;Agaricomycotina;Tremellomycetes;Tremellales;uncultured	Eukaryota;Amorphea;Obazoa;Opisthokonta;Nucletmycea;Fungi;Cryptomycota;LKM11;uncultured
OTU_20693	Fungi	Ascomycota	Leotiomycetes	Rhytismatales	Calloriaceae	Calloria	Calloria variegata	NA	Eukaryota;Amorphea;Obazoa;Opisthokonta;Nucletmycea;Fungi;Dikarya;Ascomycota;Taphrinomycotina;Schizosaccharomycetes;Schizosaccharomycetales;Schizosaccharomycetaceae;Schizosaccharomyces;Schizosaccharomyces	Eukaryota;Amorphea;Obazoa;Opisthokonta;Nucletmycea;Fungi;Dikarya;Basidiomycota;Thyasira
OTU_208272	Fungi	NA	NA	NA	NA	NA	uncultured fungus	k__Fungi;p__unidentified;c__unidentified;o__unidentified;f__unidentified;g__unidentified;s__Fungi_sp	Eukaryota;Amorphea;Obazoa;Opisthokonta;Nucletmycea;Fungi;Dikarya;Basidiomycota;Agaricomycotina;Tremellomycetes;Tremellales;uncultured	Eukaryota;Amorphea;Obazoa;Opisthokonta;Nucletmycea;Fungi;Cryptomycota;LKM11;eukaryotic
OTU_2086	Fungi	Cryptomycota	NA	NA	NA	NA	uncultured Cryptomycota	k__Fungi;p__unidentified;c__unidentified;o__unidentified;f__unidentified;g__unidentified;s__Fungi_sp	Eukaryota;Amorphea;Obazoa;Opisthokonta;Nucletmycea;Fungi;Dikarya;Basidiomycota;Agaricomycotina;Tremellomycetes;Tremellales;uncultured	Eukaryota;Amorphea;Obazoa;Opisthokonta;Nucletmycea;Fungi;Cryptomycota;LKM11;uncultured
OTU_20910	Fungi	Chytridiomycota	Monoblepharidomycetes	Monoblepharidales	NA	Hyaloraphidium	Hyaloraphidium curvatum	k__Fungi;p__Monoblepharomycota;c__Monoblepharidomycetes;o__Monoblepharidales;f__unidentified;g__unidentified;s__Monoblepharidales_sp	Eukaryota;Amorphea;Obazoa;Opisthokonta;Nucletmycea;Fungi;Chytridiomycota;Incertae	Eukaryota;Amorphea;Obazoa;Opisthokonta;Nucletmycea;Fungi;Chytridiomycota;Incertae
OTU_21	Fungi	NA	NA	NA	NA	NA	uncultured fungus	k__Fungi;p__unidentified;c__unidentified;o__unidentified;f__unidentified;g__unidentified;s__Fungi_sp	Eukaryota;Amorphea;Obazoa;Opisthokonta;Nucletmycea;Fungi;Dikarya;Basidiomycota;Agaricomycotina;Tremellomycetes;Tremellales;uncultured	Eukaryota;Amorphea;Obazoa;Opisthokonta;Nucletmycea;Fungi;Cryptomycota;LKM11;uncultured
OTU_21156	Fungi	Cryptomycota	NA	NA	NA	NA	uncultured Cryptomycota	k__Fungi;p__unidentified;c__unidentified;o__unidentified;f__unidentified;g__unidentified;s__Fungi_sp	Eukaryota;Amorphea;Obazoa;Opisthokonta;Nucletmycea;Fungi;Cryptomycota;Incertae	Eukaryota;Amorphea;Obazoa;Opisthokonta;Nucletmycea;Fungi;Cryptomycota;LKM11;uncultured
OTU_2118	Fungi	Chytridiomycota	Chytridiomycetes	Rhizophydiales	Rhizophydiaceae	Rhizophydium	Rhizophydium sp.	k__Fungi;p__unidentified;c__unidentified;o__unidentified;f__unidentified;g__unidentified;s__Fungi_sp	Eukaryota;Amorphea;Obazoa;Opisthokonta;Nucletmycea;Fungi;Dikarya;Basidiomycota;Diaphorina	Eukaryota;Amorphea;Obazoa;Opisthokonta;Nucletmycea;Fungi;Cryptomycota;LKM11;uncultured
OTU_21191	Fungi	Basidiomycota	Agaricomycetes	Corticiales	Corticiaceae	Kurtia	Kurtia argillacea	k__Fungi;p__Basidiomycota;c__Agaricomycetes;o__Hymenochaetales;f__unidentified;g__unidentified;s__Hymenochaetales_sp	Eukaryota;Amorphea;Obazoa;Opisthokonta;Nucletmycea;Fungi;Dikarya;Basidiomycota;Agaricomycotina;Agaricomycetes;Polyporales;Grifola	Eukaryota;Amorphea;Obazoa;Opisthokonta;Nucletmycea;Fungi;Dikarya;Basidiomycota;Agaricomycotina;Agaricomycetes;Kurtia
OTU_213	Fungi	NA	NA	NA	NA	NA	uncultured fungus	k__Fungi;p__unidentified;c__unidentified;o__unidentified;f__unidentified;g__unidentified;s__Fungi_sp	Eukaryota;Amorphea;Obazoa;Opisthokonta;Nucletmycea;Fungi;Dikarya;Basidiomycota;Agaricomycotina;Tremellomycetes;Tremellales;uncultured	Eukaryota;Amorphea;Obazoa;Opisthokonta;Nucletmycea;Fungi;Cryptomycota;LKM11;uncultured
OTU_213463	Fungi	NA	NA	NA	NA	NA	uncultured fungus	k__Fungi;p__Rozellomycota;c__Rozellomycotina_cls_Incertae_sedis;o__GS08;f__unidentified;g__unidentified;s__GS08_sp	Eukaryota;Amorphea;Obazoa;Opisthokonta;Nucletmycea;Fungi;Chytridiomycota;Incertae	Eukaryota;Amorphea;Obazoa;Opisthokonta;Nucletmycea;Fungi;Cryptomycota;LKM11;uncultured
OTU_21350	Fungi	Cryptomycota	NA	NA	NA	NA	uncultured Cryptomycota	k__Fungi;p__Rozellomycota;c__unidentified;o__unidentified;f__unidentified;g__unidentified;s__Rozellomycota_sp	Eukaryota;Amorphea;Obazoa;Opisthokonta;Nucletmycea;Fungi;Dikarya;Basidiomycota;Ustilaginomycotina;Exobasidiomycetes;Malassezia	Eukaryota;Amorphea;Obazoa;Opisthokonta;Nucletmycea;Fungi;Cryptomycota;LKM11;uncultured
OTU_214	Fungi	NA	NA	NA	NA	NA	uncultured fungus	k__Fungi;p__unidentified;c__unidentified;o__unidentified;f__unidentified;g__unidentified;s__Fungi_sp	Eukaryota;Amorphea;Obazoa;Opisthokonta;Nucletmycea;Fungi;Dikarya;Basidiomycota;Agaricomycotina;Tremellomycetes;Tremellales;uncultured	Eukaryota;Amorphea;Obazoa;Opisthokonta;Nucletmycea;Fungi;Cryptomycota;LKM11;uncultured
OTU_21441	Fungi	Basidiomycota	Tremellomycetes	Tremellales	Cryptococcaceae	Teunia	Teunia globosa	k__Fungi;p__Basidiobolomycota;c__Basidiobolomycetes;o__Basidiobolales;f__unidentified;g__unidentified;s__Basidiobolales_sp	Eukaryota;Amorphea;Obazoa;Opisthokonta;Nucletmycea;Fungi;Chytridiomycota;Incertae	Eukaryota;Amorphea;Obazoa;Opisthokonta;Nucletmycea;Fungi;Dikarya;Basidiomycota;Agaricomycotina;Tremellomycetes;Trichosporonales;Trichosporonaceae;Apiotrichum;Apiotrichum
OTU_214645	Fungi	Cryptomycota	NA	NA	NA	NA	uncultured Cryptomycota	k__Fungi;p__Rozellomycota;c__unidentified;o__unidentified;f__unidentified;g__unidentified;s__Rozellomycota_sp	Eukaryota;Amorphea;Obazoa;Opisthokonta;Nucletmycea;Fungi;Dikarya;Basidiomycota;Agaricomycotina;Tremellomycetes;Tremellales;uncultured	Eukaryota;Amorphea;Obazoa;Opisthokonta;Nucletmycea;Fungi;Cryptomycota;LKM11;uncultured
OTU_2149	Fungi	Ascomycota	Saccharomycetes	Saccharomycetales	Debaryomycetaceae	Candida	Candida albicans	k__Fungi;p__unidentified;c__unidentified;o__unidentified;f__unidentified;g__unidentified;s__Fungi_sp	Eukaryota;Amorphea;Obazoa;Opisthokonta;Nucletmycea;Fungi;Zoopagomycota;Entomophthoromycotina;Basidiobolomycetes;Basidiobolales;Basidiobolaceae;Basidiobolus;Basidiobolus	Eukaryota;Amorphea;Obazoa;Opisthokonta;Nucletmycea;Fungi;Dikarya;Ascomycota;Saccharomycotina;Saccharomycetes;Saccharomycetales;Debaryomycetaceae;Candida-Lodderomyces
OTU_215079	Fungi	Cryptomycota	NA	NA	NA	NA	uncultured Cryptomycota	k__Fungi;p__unidentified;c__unidentified;o__unidentified;f__unidentified;g__unidentified;s__Fungi_sp	Eukaryota;Amorphea;Obazoa;Opisthokonta;Nucletmycea;Fungi;Cryptomycota;Incertae	Eukaryota;Amorphea;Obazoa;Opisthokonta;Nucletmycea;Fungi;Cryptomycota;LKM11;uncultured
OTU_217040	Fungi	NA	NA	NA	NA	NA	uncultured fungus	k__Fungi;p__Ascomycota;c__Pezizomycotina_cls_Incertae_sedis;o__Pezizomycotina_ord_Incertae_sedis;f__Pezizomycotina_fam_Incertae_sedis;g__Ciliophora;s__Ciliophora_sp	Eukaryota;Amorphea;Obazoa;Opisthokonta;Nucletmycea;Fungi;Chytridiomycota;Incertae	Eukaryota;Amorphea;Obazoa;Opisthokonta;Nucletmycea;Fungi;Chytridiomycota;Incertae
OTU_21707	Fungi	NA	NA	NA	NA	NA	uncultured fungus	k__Fungi;p__Rozellomycota;c__Rozellomycotina_cls_Incertae_sedis;o__GS08;f__unidentified;g__unidentified;s__GS08_sp	Eukaryota;Amorphea;Obazoa;Opisthokonta;Nucletmycea;Fungi;Chytridiomycota;Incertae	Eukaryota;Amorphea;Obazoa;Opisthokonta;Nucletmycea;Fungi;Cryptomycota;LKM11;uncultured
OTU_21859	Fungi	Cryptomycota	NA	NA	NA	NA	Cryptomycota sp.	k__Fungi;p__Rozellomycota;c__Rozellomycotina_cls_Incertae_sedis;o__GS05;f__unidentified;g__unidentified;s__GS05_sp	Eukaryota;Amorphea;Obazoa;Opisthokonta;Nucletmycea;Fungi;Cryptomycota;Incertae	Eukaryota;Amorphea;Obazoa;Opisthokonta;Nucletmycea;Fungi;LKM15;uncultured
OTU_22	Fungi	Chytridiomycota	Chytridiomycetes	Rhizophydiales	Alphamycetaceae	Betamyces	Betamyces sp.	k__Fungi;p__unidentified;c__unidentified;o__unidentified;f__unidentified;g__unidentified;s__Fungi_sp	Eukaryota;Amorphea;Obazoa;Opisthokonta;Nucletmycea;Fungi;Chytridiomycota;Incertae	Eukaryota;Amorphea;Obazoa;Opisthokonta;Nucletmycea;Fungi;Chytridiomycota;Incertae
OTU_223	Fungi	Cryptomycota	NA	NA	NA	NA	uncultured Cryptomycota	k__Fungi;p__Rozellomycota;c__unidentified;o__unidentified;f__unidentified;g__unidentified;s__Rozellomycota_sp	Eukaryota;Amorphea;Obazoa;Opisthokonta;Nucletmycea;Fungi;Chytridiomycota;Incertae	Eukaryota;Amorphea;Obazoa;Opisthokonta;Nucletmycea;Fungi;Cryptomycota;LKM11;uncultured
OTU_2239	Fungi	Ascomycota	Leotiomycetes	Rhytismatales	Calloriaceae	Calloria	Calloria variegata	NA	Eukaryota;Amorphea;Obazoa;Opisthokonta;Nucletmycea;Fungi;Chytridiomycota;Incertae	Eukaryota;Amorphea;Obazoa;Opisthokonta;Nucletmycea;Fungi;Chytridiomycota;Incertae
OTU_2246	Fungi	NA	NA	NA	NA	NA	uncultured fungus	k__Fungi;p__Ascomycota;c__Sordariomycetes;o__Xylariales;f__Microdochiaceae;g__Idriella;s__Idriella_sp	Eukaryota;Amorphea;Obazoa;Opisthokonta;Nucletmycea;Fungi;Chytridiomycota;Incertae	Eukaryota;Amorphea;Obazoa;Opisthokonta;Nucletmycea;Fungi;Neocallimastigomycota;Incertae
OTU_225119	Fungi	Cryptomycota	NA	NA	NA	Paramicrosporidium	Paramicrosporidium saccamoebae	k__Fungi;p__Rozellomycota;c__unidentified;o__unidentified;f__unidentified;g__unidentified;s__Rozellomycota_sp	Eukaryota;Amorphea;Obazoa;Opisthokonta;Nucletmycea;Fungi;Dikarya;Basidiomycota;Agaricomycotina;Tremellomycetes;Tremellales;uncultured	Eukaryota;Amorphea;Obazoa;Opisthokonta;Nucletmycea;Fungi;Cryptomycota;Incertae
OTU_225824	Fungi	Ascomycota	Saccharomycetes	Saccharomycetales	Metschnikowiaceae	Metschnikowia	Metschnikowia bicuspidata	k__Fungi;p__Ascomycota;c__Saccharomycetes;o__Saccharomycetales;f__Metschnikowiaceae;g__Metschnikowia;s__Metschnikowia_bicuspidata	Eukaryota;Amorphea;Obazoa;Opisthokonta;Nucletmycea;Fungi;Dikarya;Ascomycota;Saccharomycotina;Saccharomycetes;Saccharomycetales;Metschnikowiaceae;Metschnikowia;Metschnikowia	Eukaryota;Amorphea;Obazoa;Opisthokonta;Nucletmycea;Fungi;Dikarya;Ascomycota;Saccharomycotina;Saccharomycetes;Saccharomycetales;Metschnikowiaceae;Metschnikowia;Metschnikowia
OTU_22648	Fungi	Ascomycota	Saccharomycetes	Saccharomycetales	Pichiaceae	Pichia	[Candida] pseudolambica	k__Fungi;p__unidentified;c__unidentified;o__unidentified;f__unidentified;g__unidentified;s__Fungi_sp	Eukaryota;Amorphea;Obazoa;Opisthokonta;Nucletmycea;Fungi;Dikarya;Ascomycota;Saccharomycotina;Saccharomycetes;Saccharomycetales;[Candida]	Eukaryota;Amorphea;Obazoa;Opisthokonta;Nucletmycea;Fungi;Dikarya;Ascomycota;Saccharomycotina;Saccharomycetes;Saccharomycetales;Pichiaceae;Pichia;[Candida]
OTU_227268	Fungi	NA	NA	NA	NA	NA	uncultured fungus	k__Fungi;p__Rozellomycota;c__Rozellomycotina_cls_Incertae_sedis;o__GS11;f__unidentified;g__unidentified;s__GS11_sp	Eukaryota;Amorphea;Obazoa;Opisthokonta;Nucletmycea;Fungi;Dikarya;Basidiomycota;Agaricomycotina;Tremellomycetes;Tremellales;uncultured	Eukaryota;Amorphea;Obazoa;Opisthokonta;Nucletmycea;Fungi;Cryptomycota;LKM11;uncultured
OTU_228	Fungi	Cryptomycota	NA	NA	NA	NA	uncultured Cryptomycota	k__Fungi;p__Rozellomycota;c__unidentified;o__unidentified;f__unidentified;g__unidentified;s__Rozellomycota_sp	Eukaryota;Amorphea;Obazoa;Opisthokonta;Nucletmycea;Fungi;Chytridiomycota;Incertae	Eukaryota;Amorphea;Obazoa;Opisthokonta;Nucletmycea;Fungi;Cryptomycota;LKM11;uncultured
OTU_22850	Fungi	Chytridiomycota	NA	NA	NA	NA	uncultured Chytridiomycota	k__Fungi;p__Chytridiomycota;c__unidentified;o__unidentified;f__unidentified;g__unidentified;s__Chytridiomycota_sp	Eukaryota;Amorphea;Obazoa;Opisthokonta;Nucletmycea;Fungi;Chytridiomycota;Incertae	Eukaryota;Amorphea;Obazoa;Opisthokonta;Nucletmycea;Fungi;Chytridiomycota;Incertae
OTU_23004	Fungi	Cryptomycota	NA	NA	NA	NA	uncultured Cryptomycota	k__Fungi;p__unidentified;c__unidentified;o__unidentified;f__unidentified;g__unidentified;s__Fungi_sp	Eukaryota;Amorphea;Obazoa;Opisthokonta;Nucletmycea;Fungi;Cryptomycota;Incertae	Eukaryota;Amorphea;Obazoa;Opisthokonta;Nucletmycea;Fungi;Cryptomycota;LKM11;uncultured
OTU_233	Fungi	NA	NA	NA	NA	NA	uncultured fungus	k__Fungi;p__Rozellomycota;c__Rozellomycotina_cls_Incertae_sedis;o__GS08;f__unidentified;g__unidentified;s__GS08_sp	Eukaryota;Amorphea;Obazoa;Opisthokonta;Nucletmycea;Fungi;Zoopagomycota;Entomophthoromycotina;Basidiobolomycetes;Basidiobolales;Basidiobolaceae;Basidiobolus;Basidiobolus	Eukaryota;Amorphea;Obazoa;Opisthokonta;Nucletmycea;Fungi;Cryptomycota;LKM11;uncultured
OTU_233382	Fungi	NA	NA	NA	NA	NA	uncultured fungus	k__Fungi;p__Rozellomycota;c__unidentified;o__unidentified;f__unidentified;g__unidentified;s__Rozellomycota_sp	Eukaryota;Amorphea;Obazoa;Opisthokonta;Nucletmycea;Fungi;Cryptomycota;Incertae	Eukaryota;Amorphea;Obazoa;Opisthokonta;Nucletmycea;Fungi;Cryptomycota;LKM11;uncultured
OTU_23374	Fungi	Ascomycota	Lecanoromycetes	Peltigerales	Collemataceae	Collema	Collema subconveniens	k__Fungi;p__Rozellomycota;c__unidentified;o__unidentified;f__unidentified;g__unidentified;s__Rozellomycota_sp	Eukaryota;Amorphea;Obazoa;Opisthokonta;Nucletmycea;Fungi;Cryptomycota;Incertae	Eukaryota;Amorphea;Obazoa;Opisthokonta;Nucletmycea;Fungi;Cryptomycota;Incertae
OTU_2340	Fungi	Ascomycota	Eurotiomycetes	Eurotiales	Aspergillaceae	Aspergillus	Aspergillus puulaauensis	k__Fungi;p__Ascomycota;c__Eurotiomycetes;o__Eurotiales;f__Aspergillaceae;g__Aspergillus;s__Aspergillus_sydowii	Eukaryota;Amorphea;Obazoa;Opisthokonta;Nucletmycea;Fungi;Dikarya;Ascomycota;Pezizomycotina;Eurotiomycetes;Eurotiales;Aspergillus	Eukaryota;Amorphea;Obazoa;Opisthokonta;Nucletmycea;Fungi;Dikarya;Ascomycota;Pezizomycotina;Eurotiomycetes;Eurotiales;Aspergillaceae;Penicillium;Penicillium
OTU_2347	Fungi	Chytridiomycota	Chytridiomycetes	Chytridiales	Chytriomycetaceae	Rhizoclosmatium	Rhizoclosmatium umbonatum	k__Fungi;p__Chytridiomycota;c__Chytridiomycetes;o__Chytridiales;f__Chytriomycetaceae;g__Rhizidium;s__Rhizidium_sp	Eukaryota;Amorphea;Obazoa;Opisthokonta;Nucletmycea;Fungi;Chytridiomycota;Incertae	Eukaryota;Amorphea;Obazoa;Opisthokonta;Nucletmycea;Fungi;Chytridiomycota;Incertae
OTU_23890	Fungi	Chytridiomycota	Monoblepharidomycetes	Monoblepharidales	Harpochytriaceae	Harpochytrium	Harpochytrium sp.	k__Fungi;p__Monoblepharomycota;c__Monoblepharidomycetes;o__Harpochytriales;f__Harpochytriaceae;g__Harpochytrium;s__Harpochytrium_sp	Eukaryota;Amorphea;Obazoa;Opisthokonta;Nucletmycea;Fungi;Chytridiomycota;Incertae	Eukaryota;Amorphea;Obazoa;Opisthokonta;Nucletmycea;Fungi;Chytridiomycota;Incertae
OTU_239212	Fungi	Basidiomycota	Tremellomycetes	Tremellales	Cryptococcaceae	Cryptococcus	Cryptococcus gattii VGI	k__Fungi;p__Basidiomycota;c__Tremellomycetes;o__Tremellales;f__Rhynchogastremataceae;g__Papiliotrema;s__Papiliotrema_laurentii	Eukaryota;Amorphea;Obazoa;Opisthokonta;Nucletmycea;Fungi;Dikarya;Basidiomycota;Agaricomycotina;Tremellomycetes;Tremellales;Papiliotrema	Eukaryota;Amorphea;Obazoa;Opisthokonta;Nucletmycea;Fungi;Dikarya;Basidiomycota;Agaricomycotina;Tremellomycetes;Tremellales;Rhynchogastremataceae;uncultured
OTU_2409	Fungi	NA	NA	NA	NA	NA	uncultured fungus	k__Fungi;p__Ascomycota;c__Pezizomycotina_cls_Incertae_sedis;o__Pezizomycotina_ord_Incertae_sedis;f__Pezizomycotina_fam_Incertae_sedis;g__Ciliophora;s__Ciliophora_sp	Eukaryota;Amorphea;Obazoa;Opisthokonta;Nucletmycea;Fungi;Neocallimastigomycota;Incertae	Eukaryota;Amorphea;Obazoa;Opisthokonta;Nucletmycea;Fungi;Chytridiomycota;Incertae
OTU_2421	Fungi	Chytridiomycota	Chytridiomycetes	Chytridiales	Chytriomycetaceae	Entophlyctis	Entophlyctis sp.	k__Fungi;p__Chytridiomycota;c__Rhizophydiomycetes;o__Rhizophydiales;f__unidentified;g__unidentified;s__Rhizophydiales_sp	Eukaryota;Amorphea;Obazoa;Opisthokonta;Nucletmycea;Fungi;Chytridiomycota;Incertae	Eukaryota;Amorphea;Obazoa;Opisthokonta;Nucletmycea;Fungi;Chytridiomycota;Incertae
OTU_245	Fungi	NA	NA	NA	NA	NA	uncultured fungus	k__Fungi;p__unidentified;c__unidentified;o__unidentified;f__unidentified;g__unidentified;s__Fungi_sp	Eukaryota;Amorphea;Obazoa;Opisthokonta;Nucletmycea;Fungi;Dikarya;Basidiomycota;Ustilaginomycotina;Exobasidiomycetes;Malassezia	Eukaryota;Amorphea;Obazoa;Opisthokonta;Nucletmycea;Fungi;LKM15;uncultured
OTU_2456	Fungi	Basidiomycota	Exobasidiomycetes	Microstromatales	NA	Sympodiomycopsis	Sympodiomycopsis sp.	k__Fungi;p__Basidiomycota;c__Exobasidiomycetes;o__Microstromatales;f__Microstromatales_fam_Incertae_sedis;g__Pseudomicrostroma;s__Pseudomicrostroma_sp	Eukaryota;Amorphea;Obazoa;Opisthokonta;Nucletmycea;Fungi;Dikarya;Basidiomycota;Ustilaginomycotina;Exobasidiomycetes;Microstromatales;Microstromataceae;Microstroma;Pseudomicrostroma	Eukaryota;Amorphea;Obazoa;Opisthokonta;Nucletmycea;Fungi;Dikarya;Basidiomycota;Ustilaginomycotina;Exobasidiomycetes;Microstromatales;Microstromataceae;Microstroma;Pseudomicrostroma
OTU_2462	Fungi	Ascomycota	Dothideomycetes	Mycosphaerellales	Schizothyriaceae	Schizothyrium	Schizothyrium pomi	k__Fungi;p__Ascomycota;c__Dothideomycetes;o__unidentified;f__unidentified;g__unidentified;s__Dothideomycetes_sp	Eukaryota;Amorphea;Obazoa;Opisthokonta;Nucletmycea;Fungi;Dikarya;Ascomycota;Pezizomycotina;Dothideomycetes;Capnodiales;Passalora	Eukaryota;Amorphea;Obazoa;Opisthokonta;Nucletmycea;Fungi;Dikarya;Ascomycota;Pezizomycotina;Dothideomycetes;Capnodiales;Mycosphaerellaceae;Passalora;Cercospora
OTU_2471	Fungi	Chytridiomycota	NA	NA	NA	NA	uncultured Chytridiomycota	k__Fungi;p__Chytridiomycota;c__unidentified;o__unidentified;f__unidentified;g__unidentified;s__Chytridiomycota_sp	Eukaryota;Amorphea;Obazoa;Opisthokonta;Nucletmycea;Fungi;Chytridiomycota;Incertae	Eukaryota;Amorphea;Obazoa;Opisthokonta;Nucletmycea;Fungi;Chytridiomycota;Incertae
OTU_249	Fungi	NA	NA	NA	NA	NA	uncultured fungus	k__Fungi;p__Rozellomycota;c__Rozellomycotina_cls_Incertae_sedis;o__GS08;f__unidentified;g__unidentified;s__GS08_sp	Eukaryota;Amorphea;Obazoa;Opisthokonta;Nucletmycea;Fungi;Dikarya;Basidiomycota;Agaricomycotina;Tremellomycetes;Tremellales;uncultured	Eukaryota;Amorphea;Obazoa;Opisthokonta;Nucletmycea;Fungi;Cryptomycota;LKM11;uncultured
OTU_25	Fungi	Chytridiomycota	Chytridiomycetes	Rhizophydiales	Alphamycetaceae	Betamyces	Betamyces sp.	k__Fungi;p__unidentified;c__unidentified;o__unidentified;f__unidentified;g__unidentified;s__Fungi_sp	Eukaryota;Amorphea;Obazoa;Opisthokonta;Nucletmycea;Fungi;Chytridiomycota;Incertae	Eukaryota;Amorphea;Obazoa;Opisthokonta;Nucletmycea;Fungi;Chytridiomycota;Incertae
OTU_2526	Fungi	NA	NA	NA	NA	NA	uncultured fungus	k__Fungi;p__Rozellomycota;c__unidentified;o__unidentified;f__unidentified;g__unidentified;s__Rozellomycota_sp	Eukaryota;Amorphea;Obazoa;Opisthokonta;Nucletmycea;Fungi;Dikarya;Basidiomycota;Agaricomycotina;Tremellomycetes;Tremellales;uncultured	Eukaryota;Amorphea;Obazoa;Opisthokonta;Nucletmycea;Fungi;Cryptomycota;LKM11;uncultured
OTU_2576	Fungi	Chytridiomycota	NA	NA	NA	NA	uncultured Chytridiomycota	k__Fungi;p__unidentified;c__unidentified;o__unidentified;f__unidentified;g__unidentified;s__Fungi_sp	Eukaryota;Amorphea;Obazoa;Opisthokonta;Nucletmycea;Fungi;Chytridiomycota;Incertae	Eukaryota;Amorphea;Obazoa;Opisthokonta;Nucletmycea;Fungi;Chytridiomycota;Incertae
OTU_258491	Fungi	Chytridiomycota	NA	NA	NA	NA	uncultured Chytridiomycota	k__Fungi;p__Basidiomycota;c__Agaricomycetes;o__Agaricales;f__Inocybaceae;g__Inocybe;s__Inocybe_sp	Eukaryota;Amorphea;Obazoa;Opisthokonta;Nucletmycea;Fungi;Chytridiomycota;Incertae	Eukaryota;Amorphea;Obazoa;Opisthokonta;Nucletmycea;Fungi;Chytridiomycota;Incertae
OTU_258998	Fungi	Cryptomycota	NA	NA	NA	NA	uncultured Cryptomycota	k__Fungi;p__Mucoromycota;c__Mucoromycetes;o__Mucorales;f__Mucoraceae;g__Actinomucor;s__Actinomucor_elegans	Eukaryota;Amorphea;Obazoa;Opisthokonta;Nucletmycea;Fungi;Dikarya;Ascomycota;Saccharomycotina;Saccharomycetes;Saccharomycetales;Candida	Eukaryota;Amorphea;Obazoa;Opisthokonta;Nucletmycea;Fungi;Cryptomycota;Incertae
OTU_26	Fungi	Cryptomycota	NA	NA	NA	NA	uncultured Cryptomycota	k__Fungi;p__unidentified;c__unidentified;o__unidentified;f__unidentified;g__unidentified;s__Fungi_sp	Eukaryota;Amorphea;Obazoa;Opisthokonta;Nucletmycea;Fungi;Cryptomycota;Incertae	Eukaryota;Amorphea;Obazoa;Opisthokonta;Nucletmycea;Fungi;Cryptomycota;LKM11;uncultured
OTU_26295	Fungi	Basidiomycota	Ustilaginomycetes	Ustilaginales	Ustilaginaceae	Ustilago	Ustilago bromivora	k__Fungi;p__Basidiomycota;c__Ustilaginomycetes;o__Ustilaginales;f__Ustilaginaceae;g__Ustilago;s__Ustilago_quitensis	Eukaryota;Amorphea;Obazoa;Opisthokonta;Nucletmycea;Fungi;Dikarya;Basidiomycota;Ustilaginomycotina;Ustilaginomycetes;Ustilaginales;Ustilaginaceae;Ustilago;Ustilago	Eukaryota;Amorphea;Obazoa;Opisthokonta;Nucletmycea;Fungi;Dikarya;Basidiomycota;Ustilaginomycotina;Ustilaginomycetes;Ustilaginales;Ustilaginaceae;Sporisorium
OTU_263	Fungi	NA	NA	NA	NA	NA	uncultured fungus	k__Fungi;p__unidentified;c__unidentified;o__unidentified;f__unidentified;g__unidentified;s__Fungi_sp	Eukaryota;Amorphea;Obazoa;Opisthokonta;Nucletmycea;Fungi;Dikarya;Basidiomycota;Agaricomycotina;Tremellomycetes;Tremellales;uncultured	Eukaryota;Amorphea;Obazoa;Opisthokonta;Nucletmycea;Fungi;Cryptomycota;LKM11;uncultured
OTU_263406	Fungi	Ascomycota	Dothideomycetes	Mytilinidiales	Mytilinidiaceae	Mytilinidion	Mytilinidion mytilinellum	k__Fungi;p__Ascomycota;c__Eurotiomycetes;o__Coryneliales;f__unidentified;g__unidentified;s__Coryneliales_sp	Eukaryota;Amorphea;Obazoa;Opisthokonta;Nucletmycea;Fungi;Dikarya;Ascomycota;Pezizomycotina;Dothideomycetes;Capnodiales;Cryomyces	Eukaryota;Amorphea;Obazoa;Opisthokonta;Nucletmycea;Fungi;Dikarya;Ascomycota;Pezizomycotina;Dothideomycetes;Mytilinidiales;Mytilinidiaceae;Mytilinidion;Mytilinidion
OTU_2637	Fungi	Chytridiomycota	Chytridiomycetes	Cladochytriales	NA	NA	Cladochytriales sp.	k__Fungi;p__Chytridiomycota;c__unidentified;o__unidentified;f__unidentified;g__unidentified;s__Chytridiomycota_sp	Eukaryota;Amorphea;Obazoa;Opisthokonta;Nucletmycea;Fungi;Chytridiomycota;Incertae	Eukaryota;Amorphea;Obazoa;Opisthokonta;Nucletmycea;Fungi;Chytridiomycota;Incertae
OTU_2640	Fungi	Ascomycota	Dothideomycetes	Dothideales	Dothideaceae	Endoconidioma	Endoconidioma populi	k__Fungi;p__Ascomycota;c__unidentified;o__unidentified;f__unidentified;g__unidentified;s__Ascomycota_sp	Eukaryota;Amorphea;Obazoa;Opisthokonta;Nucletmycea;Fungi;Dikarya;Ascomycota;Pezizomycotina;Dothideomycetes;Capnodiales;Cryomyces	Eukaryota;Amorphea;Obazoa;Opisthokonta;Nucletmycea;Fungi;Dikarya;Ascomycota;Pezizomycotina;Dothideomycetes;Dothideales;Dothideaceae;Endoconidioma;Endoconidioma
OTU_265	Fungi	Ascomycota	Eurotiomycetes	Chaetothyriales	Herpotrichiellaceae	Exophiala	Exophiala lecanii-corni	k__Fungi;p__Ascomycota;c__Eurotiomycetes;o__Chaetothyriales;f__unidentified;g__unidentified;s__Chaetothyriales_sp	Eukaryota;Amorphea;Obazoa;Opisthokonta;Nucletmycea;Fungi;Dikarya;Ascomycota;Pezizomycotina;Eurotiomycetes;Chaetothyriales;Fonsecaea	Eukaryota;Amorphea;Obazoa;Opisthokonta;Nucletmycea;Fungi;Dikarya;Ascomycota;Pezizomycotina;Eurotiomycetes;Chaetothyriales;Herpotrichiellaceae;Cladophialophora;Cladophialophora
OTU_2663	Fungi	Ascomycota	Saccharomycetes	Saccharomycetales	Lipomycetaceae	Lipomyces	Lipomyces sp. CH04	NA	Eukaryota;Amorphea;Obazoa;Opisthokonta;Nucletmycea;Fungi;Chytridiomycota;Incertae	Eukaryota;Amorphea;Obazoa;Opisthokonta;Nucletmycea;Fungi;Dikarya;Ascomycota;Saccharomycotina;Saccharomycetes;Saccharomycetales;Lipomycetaceae;Myxozyma;Myxozyma
OTU_269	Fungi	Cryptomycota	NA	NA	NA	NA	Cryptomycota sp.	k__Fungi;p__Rozellomycota;c__unidentified;o__unidentified;f__unidentified;g__unidentified;s__Rozellomycota_sp	Eukaryota;Amorphea;Obazoa;Opisthokonta;Nucletmycea;Fungi;Cryptomycota;Incertae	Eukaryota;Amorphea;Obazoa;Opisthokonta;Nucletmycea;Fungi;LKM15;uncultured
OTU_2695	Fungi	Ascomycota	Saccharomycetes	Saccharomycetales	Pichiaceae	Pichia	[Candida] pseudolambica	k__Fungi;p__unidentified;c__unidentified;o__unidentified;f__unidentified;g__unidentified;s__Fungi_sp	Eukaryota;Amorphea;Obazoa;Opisthokonta;Nucletmycea;Fungi;Dikarya;Ascomycota;Saccharomycotina;Saccharomycetes;Saccharomycetales;[Candida]	Eukaryota;Amorphea;Obazoa;Opisthokonta;Nucletmycea;Fungi;Dikarya;Ascomycota;Saccharomycotina;Saccharomycetes;Saccharomycetales;Pichiaceae;Pichia;[Candida]
OTU_269947	Fungi	Cryptomycota	NA	NA	NA	NA	uncultured Cryptomycota	k__Fungi;p__Rozellomycota;c__unidentified;o__unidentified;f__unidentified;g__unidentified;s__Rozellomycota_sp	Eukaryota;Amorphea;Obazoa;Opisthokonta;Nucletmycea;Fungi;Chytridiomycota;Incertae	Eukaryota;Amorphea;Obazoa;Opisthokonta;Nucletmycea;Fungi;Cryptomycota;LKM11;eukaryotic
OTU_27	Fungi	Chytridiomycota	NA	NA	NA	NA	uncultured Chytridiomycota	k__Fungi;p__unidentified;c__unidentified;o__unidentified;f__unidentified;g__unidentified;s__Fungi_sp	Eukaryota;Amorphea;Obazoa;Opisthokonta;Nucletmycea;Fungi;Chytridiomycota;Incertae	Eukaryota;Amorphea;Obazoa;Opisthokonta;Nucletmycea;Fungi;Chytridiomycota;Incertae
OTU_270084	Fungi	Ascomycota	Leotiomycetes	NA	NA	Scytalidium	Scytalidium lignicola	k__Fungi;p__Ascomycota;c__Leotiomycetes;o__Helotiales;f__unidentified;g__unidentified;s__Helotiales_sp	Eukaryota;Amorphea;Obazoa;Opisthokonta;Nucletmycea;Fungi;Dikarya;Ascomycota;Pezizomycotina;Leotiomycetes;Helotiales;marine	Eukaryota;Amorphea;Obazoa;Opisthokonta;Nucletmycea;Fungi;Dikarya;Ascomycota;Pezizomycotina;Leotiomycetes;Helotiales;Leotiaceae;Pezoloma;Pezoloma
OTU_2712	Fungi	Cryptomycota	NA	NA	NA	NA	uncultured Cryptomycota	k__Fungi;p__Basidiomycota;c__Agaricomycetes;o__Agaricales;f__unidentified;g__unidentified;s__Agaricales_sp	Eukaryota;Amorphea;Obazoa;Opisthokonta;Nucletmycea;Fungi;Cryptomycota;Incertae	Eukaryota;Amorphea;Obazoa;Opisthokonta;Nucletmycea;Fungi;Cryptomycota;LKM11;uncultured
OTU_272944	Fungi	NA	NA	NA	NA	NA	uncultured fungus	k__Fungi;p__unidentified;c__unidentified;o__unidentified;f__unidentified;g__unidentified;s__Fungi_sp	Eukaryota;Amorphea;Obazoa;Opisthokonta;Nucletmycea;Fungi;Dikarya;Basidiomycota;Agaricomycotina;Tremellomycetes;Cystofilobasidiales;Mrakiaceae;Phaffia;Phaffia	Eukaryota;Amorphea;Obazoa;Opisthokonta;Nucletmycea;Fungi;Cryptomycota;LKM11;uncultured
OTU_277713	Fungi	Basidiomycota	Agaricomycetes	Lepidostromatales	Lepidostromataceae	Sulzbacheromyces	Sulzbacheromyces miomboensis	NA	Eukaryota;Amorphea;Obazoa;Opisthokonta;Nucletmycea;Fungi;Zoopagomycota;Zoopagomycotina;Incertae	Eukaryota;Amorphea;Obazoa;Opisthokonta;Nucletmycea;Fungi;Dikarya;Basidiomycota;Agaricomycotina;Agaricomycetes;Lepidostromatales;Lepidostromataceae;Lepidostroma;Sulzbacheromyces
OTU_27789	Fungi	Ascomycota	Pezizomycetes	Pezizales	Sarcosomataceae	NA	uncultured Sarcosomataceae	k__Fungi;p__Rozellomycota;c__unidentified;o__unidentified;f__unidentified;g__unidentified;s__Rozellomycota_sp	Eukaryota;Amorphea;Obazoa;Opisthokonta;Nucletmycea;Fungi;Dikarya;Ascomycota;Pezizomycotina;Leotiomycetes;Incertae	Eukaryota;Amorphea;Obazoa;Opisthokonta;Nucletmycea;Fungi;Cryptomycota;LKM11;uncultured
OTU_2789	Fungi	Ascomycota	Leotiomycetes	Rhytismatales	Calloriaceae	Calloria	Calloria variegata	NA	Eukaryota;Amorphea;Obazoa;Opisthokonta;Nucletmycea;Fungi;Chytridiomycota;Incertae	Eukaryota;Amorphea;Obazoa;Opisthokonta;Nucletmycea;Fungi;Dikarya;Basidiomycota;Thyasira
OTU_2809	Fungi	Chytridiomycota	NA	NA	NA	NA	uncultured Chytridiomycota	k__Fungi;p__Chytridiomycota;c__unidentified;o__unidentified;f__unidentified;g__unidentified;s__Chytridiomycota_sp	Eukaryota;Amorphea;Obazoa;Opisthokonta;Nucletmycea;Fungi;Chytridiomycota;Incertae	Eukaryota;Amorphea;Obazoa;Opisthokonta;Nucletmycea;Fungi;Chytridiomycota;Incertae
OTU_283	Fungi	Ascomycota	Eurotiomycetes	Eurotiales	Aspergillaceae	Penicillium	Penicillium solitum	k__Fungi;p__Mucoromycota;c__Mucoromycetes;o__Mucorales;f__Mucoraceae;g__Actinomucor;s__Actinomucor_elegans	Eukaryota;Amorphea;Obazoa;Opisthokonta;Nucletmycea;Fungi;Dikarya;Ascomycota;Pezizomycotina;Eurotiomycetes;Eurotiales;Aspergillaceae;Aspergillus;Penicillium	Eukaryota;Amorphea;Obazoa;Opisthokonta;Nucletmycea;Fungi;Dikarya;Ascomycota;Pezizomycotina;Eurotiomycetes;Eurotiales;Aspergillaceae;Penicillium;Penicillium
OTU_286	Fungi	Basidiomycota	Cystobasidiomycetes	Cystobasidiales	Cystobasidiaceae	Cystobasidium	Cystobasidium laryngis	k__Fungi;p__Basidiomycota;c__Cystobasidiomycetes;o__unidentified;f__unidentified;g__unidentified;s__Cystobasidiomycetes_sp	Eukaryota;Amorphea;Obazoa;Opisthokonta;Nucletmycea;Fungi;Dikarya;Basidiomycota;Pucciniomycotina;Cystobasidium	Eukaryota;Amorphea;Obazoa;Opisthokonta;Nucletmycea;Fungi;Dikarya;Basidiomycota;Pucciniomycotina;Cystobasidiomycetes;Incertae
OTU_287099	Fungi	NA	NA	NA	NA	NA	uncultured fungus	NA	Eukaryota;Amorphea;Obazoa;Opisthokonta;Nucletmycea;Fungi;Neocallimastigomycota;Incertae	Eukaryota;Amorphea;Obazoa;Opisthokonta;Nucletmycea;Fungi;Cryptomycota;Incertae
OTU_2888	Fungi	Cryptomycota	NA	NA	NA	NA	uncultured Cryptomycota	k__Fungi;p__unidentified;c__unidentified;o__unidentified;f__unidentified;g__unidentified;s__Fungi_sp	Eukaryota;Amorphea;Obazoa;Opisthokonta;Nucletmycea;Fungi;Cryptomycota;Incertae	Eukaryota;Amorphea;Obazoa;Opisthokonta;Nucletmycea;Fungi;Cryptomycota;LKM11;uncultured
OTU_29	Fungi	NA	NA	NA	NA	NA	uncultured fungus	k__Fungi;p__Rozellomycota;c__Rozellomycotina_cls_Incertae_sedis;o__GS07;f__unidentified;g__unidentified;s__GS07_sp	Eukaryota;Amorphea;Obazoa;Opisthokonta;Nucletmycea;Fungi;Dikarya;Basidiomycota;Agaricomycotina;Agaricomycetes;Cantharellales;Clavulinaceae;Multiclavula;Multiclavula	Eukaryota;Amorphea;Obazoa;Opisthokonta;Nucletmycea;Fungi;Dikarya;Basidiomycota;Agaricomycotina;Tremellomycetes;Filobasidiales;Filobasidiaceae;uncultured;uncultured
OTU_29080	Fungi	Chytridiomycota	Chytridiomycetes	Rhizophlyctidales	Rhizophlyctidaceae	Rhizophlyctis	Rhizophlyctis sp.	k__Fungi;p__Chytridiomycota;c__unidentified;o__unidentified;f__unidentified;g__unidentified;s__Chytridiomycota_sp	Eukaryota;Amorphea;Obazoa;Opisthokonta;Nucletmycea;Fungi;Chytridiomycota;Incertae	Eukaryota;Amorphea;Obazoa;Opisthokonta;Nucletmycea;Fungi;Chytridiomycota;Incertae
OTU_2928	Fungi	Cryptomycota	NA	NA	NA	NA	uncultured Cryptomycota	k__Fungi;p__unidentified;c__unidentified;o__unidentified;f__unidentified;g__unidentified;s__Fungi_sp	Eukaryota;Amorphea;Obazoa;Opisthokonta;Nucletmycea;Fungi;Cryptomycota;Incertae	Eukaryota;Amorphea;Obazoa;Opisthokonta;Nucletmycea;Fungi;Cryptomycota;LKM11;uncultured
OTU_293	Fungi	Chytridiomycota	NA	NA	NA	NA	uncultured Chytridiomycota	k__Fungi;p__Rozellomycota;c__Rozellomycotina_cls_Incertae_sedis;o__GS07;f__unidentified;g__unidentified;s__GS07_sp	Eukaryota;Amorphea;Obazoa;Opisthokonta;Nucletmycea;Fungi;Chytridiomycota;Incertae	Eukaryota;Amorphea;Obazoa;Opisthokonta;Nucletmycea;Fungi;Cryptomycota;LKM11;uncultured
OTU_2954	Fungi	Cryptomycota	NA	NA	NA	Rozella	Rozella allomycis	k__Fungi;p__Rozellomycota;c__unidentified;o__unidentified;f__unidentified;g__unidentified;s__Rozellomycota_sp	Eukaryota;Amorphea;Obazoa;Opisthokonta;Nucletmycea;Fungi;Cryptomycota;Incertae	Eukaryota;Amorphea;Obazoa;Opisthokonta;Nucletmycea;Fungi;Cryptomycota;Incertae
OTU_2962	Fungi	Chytridiomycota	Chytridiomycetes	Lobulomycetales	Lobulomycetaceae	Clydaea	Clydaea vesicula	k__Fungi;p__Chytridiomycota;c__unidentified;o__unidentified;f__unidentified;g__unidentified;s__Chytridiomycota_sp	Eukaryota;Amorphea;Obazoa;Opisthokonta;Nucletmycea;Fungi;Chytridiomycota;Incertae	Eukaryota;Amorphea;Obazoa;Opisthokonta;Nucletmycea;Fungi;Chytridiomycota;Incertae
OTU_297590	Fungi	Ascomycota	Saccharomycetes	Saccharomycetales	Metschnikowiaceae	Metschnikowia	Metschnikowia aff. pulcherrima	k__Fungi;p__Ascomycota;c__Saccharomycetes;o__Saccharomycetales;f__Metschnikowiaceae;g__Metschnikowia;s__Metschnikowia_sp	Eukaryota;Amorphea;Obazoa;Opisthokonta;Nucletmycea;Fungi;Dikarya;Ascomycota;Saccharomycotina;Saccharomycetes;Saccharomycetales;Metschnikowia	Eukaryota;Amorphea;Obazoa;Opisthokonta;Nucletmycea;Fungi;Dikarya;Ascomycota;Saccharomycotina;Saccharomycetes;Saccharomycetales;Metschnikowiaceae;Metschnikowia;Candida
OTU_299	Fungi	Cryptomycota	NA	NA	NA	NA	uncultured Cryptomycota	k__Fungi;p__Basidiomycota;c__Agaricomycetes;o__Agaricales;f__unidentified;g__unidentified;s__Agaricales_sp	Eukaryota;Amorphea;Obazoa;Opisthokonta;Nucletmycea;Fungi;Cryptomycota;Incertae	Eukaryota;Amorphea;Obazoa;Opisthokonta;Nucletmycea;Fungi;Cryptomycota;LKM11;uncultured
OTU_308	Fungi	Zoopagomycota	Harpellomycetes	Harpellales	Legeriomycetaceae	Smittium	Smittium culicis	k__Fungi;p__Kickxellomycota;c__Harpellomycetes;o__Harpellales;f__Harpellaceae;g__Furculomyces;s__Furculomyces_boomerangus	Eukaryota;Amorphea;Obazoa;Opisthokonta;Nucletmycea;Fungi;Zoopagomycota;Kickxellomycotina;Incertae	Eukaryota;Amorphea;Obazoa;Opisthokonta;Nucletmycea;Fungi;Zoopagomycota;Kickxellomycotina;Incertae
OTU_3092	Fungi	Cryptomycota	NA	NA	NA	NA	uncultured Cryptomycota	k__Fungi;p__unidentified;c__unidentified;o__unidentified;f__unidentified;g__unidentified;s__Fungi_sp	Eukaryota;Amorphea;Obazoa;Opisthokonta;Nucletmycea;Fungi;Dikarya;Basidiomycota;Agaricomycotina;Tremellomycetes;Tremellales;uncultured	Eukaryota;Amorphea;Obazoa;Opisthokonta;Nucletmycea;Fungi;Cryptomycota;LKM11;eukaryotic
OTU_30955	Fungi	Chytridiomycota	Chytridiomycetes	Lobulomycetales	Lobulomycetaceae	Clydaea	Clydaea vesicula	k__Fungi;p__Chytridiomycota;c__Lobulomycetes;o__Lobulomycetales;f__Lobulomycetaceae;g__Lobulomyces;s__Lobulomyces_sp	Eukaryota;Amorphea;Obazoa;Opisthokonta;Nucletmycea;Fungi;Chytridiomycota;Incertae	Eukaryota;Amorphea;Obazoa;Opisthokonta;Nucletmycea;Fungi;Chytridiomycota;Incertae
OTU_310763	Fungi	Cryptomycota	NA	NA	NA	NA	uncultured Cryptomycota	k__Fungi;p__Rozellomycota;c__Rozellomycotina_cls_Incertae_sedis;o__GS08;f__unidentified;g__unidentified;s__GS08_sp	Eukaryota;Amorphea;Obazoa;Opisthokonta;Nucletmycea;Fungi;Cryptomycota;Incertae	Eukaryota;Amorphea;Obazoa;Opisthokonta;Nucletmycea;Fungi;Dikarya;Ascomycota;Saccharomycotina;Saccharomycetes;Saccharomycetales;Incertae
OTU_3130	Fungi	Cryptomycota	NA	NA	NA	Paramicrosporidium	Paramicrosporidium saccamoebae	k__Fungi;p__unidentified;c__unidentified;o__unidentified;f__unidentified;g__unidentified;s__Fungi_sp	Eukaryota;Amorphea;Obazoa;Opisthokonta;Nucletmycea;Fungi;Dikarya;Basidiomycota;Agaricomycotina;Tremellomycetes;Tremellales;uncultured	Eukaryota;Amorphea;Obazoa;Opisthokonta;Nucletmycea;Fungi;Cryptomycota;Incertae
OTU_31309	Fungi	Ascomycota	Sordariomycetes	Hypocreales	Nectriaceae	Fusarium	Fusarium proliferatum	k__Fungi;p__Ascomycota;c__Sordariomycetes;o__Diaporthales;f__Gnomoniaceae;g__Plagiostoma;s__Plagiostoma_salicellum	Eukaryota;Amorphea;Obazoa;Opisthokonta;Nucletmycea;Fungi;Dikarya;Ascomycota;Pezizomycotina;Sordariomycetes;Diaporthales;Gnomoniaceae;Ophiognomonia;Ophiognomonia	Eukaryota;Amorphea;Obazoa;Opisthokonta;Nucletmycea;Fungi;Dikarya;Ascomycota;Pezizomycotina;Sordariomycetes;Coniochaetales;Coniochaetaceae;Coniochaeta;Coniochaeta
OTU_3131	Fungi	Chytridiomycota	Chytridiomycetes	Spizellomycetales	Spizellomycetaceae	Brevicalcar	Brevicalcar sp.	k__Fungi;p__Rozellomycota;c__Rozellomycotina_cls_Incertae_sedis;o__GS08;f__unidentified;g__unidentified;s__GS08_sp	Eukaryota;Amorphea;Obazoa;Opisthokonta;Nucletmycea;Fungi;Chytridiomycota;Incertae	Eukaryota;Amorphea;Obazoa;Opisthokonta;Nucletmycea;Fungi;Dikarya;Ascomycota;Incertae
OTU_3133	Fungi	Ascomycota	Sordariomycetes	Hypocreales	Ophiocordycipitaceae	Tolypocladium	Tolypocladium ophioglossoides	k__Fungi;p__Ascomycota;c__Sordariomycetes;o__Hypocreales;f__Ophiocordycipitaceae;g__Tolypocladium;s__Tolypocladium_sp	Eukaryota;Amorphea;Obazoa;Opisthokonta;Nucletmycea;Fungi;Dikarya;Ascomycota;Pezizomycotina;Sordariomycetes;Hypocreales;Tolypocladium	Eukaryota;Amorphea;Obazoa;Opisthokonta;Nucletmycea;Fungi;Dikarya;Ascomycota;Pezizomycotina;Sordariomycetes;Hypocreales;Nectriaceae;Fusarium;Fusarium
OTU_31505	Fungi	Ascomycota	Sordariomycetes	Hypocreales	NA	Acremonium	Acremonium sp. 11665 DLW-2010	k__Fungi;p__Ascomycota;c__Sordariomycetes;o__Hypocreales;f__Hypocreales_fam_Incertae_sedis;g__Sarocladium;s__Sarocladium_strictum	Eukaryota;Amorphea;Obazoa;Opisthokonta;Nucletmycea;Fungi;Dikarya;Ascomycota;Pezizomycotina;Sordariomycetes;Hypocreales;Acremonium	Eukaryota;Amorphea;Obazoa;Opisthokonta;Nucletmycea;Fungi;Dikarya;Ascomycota;Pezizomycotina;Sordariomycetes;Hypocreales;Incertae
OTU_31566	Fungi	Chytridiomycota	Chytridiomycetes	Rhizophydiales	Protrudomycetaceae	Protrudomyces	Protrudomyces sp.	k__Fungi;p__Chytridiomycota;c__Rhizophydiomycetes;o__Rhizophydiales;f__unidentified;g__unidentified;s__Rhizophydiales_sp	Eukaryota;Amorphea;Obazoa;Opisthokonta;Nucletmycea;Fungi;Chytridiomycota;Incertae	Eukaryota;Amorphea;Obazoa;Opisthokonta;Nucletmycea;Fungi;Chytridiomycota;Incertae
OTU_31608	Fungi	NA	NA	NA	NA	NA	uncultured fungus	k__Fungi;p__unidentified;c__unidentified;o__unidentified;f__unidentified;g__unidentified;s__Fungi_sp	Eukaryota;Amorphea;Obazoa;Opisthokonta;Nucletmycea;Fungi;Dikarya;Basidiomycota;Agaricomycotina;Tremellomycetes;Tremellales;uncultured	Eukaryota;Amorphea;Obazoa;Opisthokonta;Nucletmycea;Fungi;Cryptomycota;Incertae
OTU_31748	Fungi	Chytridiomycota	Chytridiomycetes	Chytridiales	Chytriomycetaceae	Chytriomyces	Chytriomyces hyalinus	k__Fungi;p__Chytridiomycota;c__Chytridiomycetes;o__unidentified;f__unidentified;g__unidentified;s__Chytridiomycetes_sp	Eukaryota;Amorphea;Obazoa;Opisthokonta;Nucletmycea;Fungi;Chytridiomycota;Incertae	Eukaryota;Amorphea;Obazoa;Opisthokonta;Nucletmycea;Fungi;Chytridiomycota;Incertae
OTU_3187	Fungi	NA	NA	NA	NA	NA	uncultured fungus	k__Fungi;p__Chytridiomycota;c__Rhizophydiomycetes;o__Rhizophydiales;f__unidentified;g__unidentified;s__Rhizophydiales_sp	Eukaryota;Amorphea;Obazoa;Opisthokonta;Nucletmycea;Fungi;Chytridiomycota;Incertae	Eukaryota;Amorphea;Obazoa;Opisthokonta;Nucletmycea;Fungi;Chytridiomycota;Incertae
OTU_32	Fungi	Ascomycota	Eurotiomycetes	Eurotiales	Aspergillaceae	Aspergillus	Aspergillus puulaauensis	k__Fungi;p__Chytridiomycota;c__Rhizophydiomycetes;o__Rhizophydiales;f__unidentified;g__unidentified;s__Rhizophydiales_sp	Eukaryota;Amorphea;Obazoa;Opisthokonta;Nucletmycea;Fungi;Dikarya;Basidiomycota;Ustilaginomycotina;Exobasidiomycetes;Kerria	Eukaryota;Amorphea;Obazoa;Opisthokonta;Nucletmycea;Fungi;Dikarya;Ascomycota;Pezizomycotina;Eurotiomycetes;Eurotiales;Aspergillaceae;Aspergillus;Aspergillus
OTU_320	Fungi	Cryptomycota	NA	NA	NA	NA	Cryptomycota sp.	k__Fungi;p__Rozellomycota;c__Rozellomycotina_cls_Incertae_sedis;o__GS05;f__unidentified;g__unidentified;s__GS05_sp	Eukaryota;Amorphea;Obazoa;Opisthokonta;Nucletmycea;Fungi;Cryptomycota;Incertae	Eukaryota;Amorphea;Obazoa;Opisthokonta;Nucletmycea;Fungi;LKM15;Lamproderma
OTU_32246	Fungi	NA	NA	NA	NA	NA	uncultured fungus	k__Fungi;p__Neocallimastigomycota;c__unidentified;o__unidentified;f__unidentified;g__unidentified;s__Neocallimastigomycota_sp	Eukaryota;Amorphea;Obazoa;Opisthokonta;Nucletmycea;Fungi;Cryptomycota;Incertae	Eukaryota;Amorphea;Obazoa;Opisthokonta;Nucletmycea;Fungi;Cryptomycota;LKM11;uncultured
OTU_3227	Fungi	Chytridiomycota	Chytridiomycetes	Lobulomycetales	Lobulomycetaceae	Clydaea	Clydaea vesicula	k__Fungi;p__unidentified;c__unidentified;o__unidentified;f__unidentified;g__unidentified;s__Fungi_sp	Eukaryota;Amorphea;Obazoa;Opisthokonta;Nucletmycea;Fungi;Chytridiomycota;Incertae	Eukaryota;Amorphea;Obazoa;Opisthokonta;Nucletmycea;Fungi;Chytridiomycota;Incertae
OTU_32392	Fungi	NA	NA	NA	NA	NA	uncultured fungus	k__Fungi;p__Rozellomycota;c__unidentified;o__unidentified;f__unidentified;g__unidentified;s__Rozellomycota_sp	Eukaryota;Amorphea;Obazoa;Opisthokonta;Nucletmycea;Fungi;Dikarya;Basidiomycota;Agaricomycotina;Tremellomycetes;Tremellales;uncultured	Eukaryota;Amorphea;Obazoa;Opisthokonta;Nucletmycea;Fungi;Cryptomycota;LKM11;uncultured
OTU_3257	Fungi	Chytridiomycota	Chytridiomycetes	Chytridiales	Chytriomycetaceae	Chytriomyces	Chytriomyces hyalinus	k__Fungi;p__Chytridiomycota;c__Chytridiomycetes;o__Chytridiales;f__Chytriomycetaceae;g__Phlyctorhiza;s__Phlyctorhiza_sp	Eukaryota;Amorphea;Obazoa;Opisthokonta;Nucletmycea;Fungi;Chytridiomycota;Incertae	Eukaryota;Amorphea;Obazoa;Opisthokonta;Nucletmycea;Fungi;Chytridiomycota;Incertae
OTU_326175	Fungi	Ascomycota	Leotiomycetes	Erysiphales	Erysiphaceae	Blumeria	Blumeria graminis	k__Fungi;p__Ascomycota;c__Eurotiomycetes;o__Eurotiales;f__Aspergillaceae;g__Penicillium;s__Penicillium_sp	Eukaryota;Amorphea;Obazoa;Opisthokonta;Nucletmycea;Fungi;Dikarya;Ascomycota;Pezizomycotina;Eurotiomycetes;Eurotiales;Penicillium	Eukaryota;Amorphea;Obazoa;Opisthokonta;Nucletmycea;Fungi;Dikarya;Ascomycota;Pezizomycotina;Eurotiomycetes;Eurotiales;Aspergillaceae;Penicillium;Penicillium
OTU_327	Fungi	NA	NA	NA	NA	NA	uncultured fungus	k__Fungi;p__Chytridiomycota;c__Cladochytriomycetes;o__Cladochytriales;f__Nowakowskiellaceae;g__Nowakowskiella;s__Nowakowskiella_sp	Eukaryota;Amorphea;Obazoa;Opisthokonta;Nucletmycea;Fungi;Blastocladiomycota;Incertae	Eukaryota;Amorphea;Obazoa;Opisthokonta;Nucletmycea;Fungi;Cryptomycota;LKM11;uncultured
OTU_32731	Fungi	Ascomycota	Sordariomycetes	NA	NA	Asteroma	Asteroma alneum	k__Fungi;p__Ascomycota;c__Sordariomycetes;o__Diaporthales;f__Gnomoniaceae;g__Ophiognomonia;s__Ophiognomonia_sp	Eukaryota;Amorphea;Obazoa;Opisthokonta;Nucletmycea;Fungi;Dikarya;Ascomycota;Pezizomycotina;Sordariomycetes;Diaporthales;Gnomoniaceae;Ophiognomonia;Ophiognomonia	Eukaryota;Amorphea;Obazoa;Opisthokonta;Nucletmycea;Fungi;Dikarya;Ascomycota;Pezizomycotina;Sordariomycetes;Diaporthales;Gnomoniaceae;Ophiognomonia;Ophiognomonia
OTU_32844	Fungi	NA	NA	NA	NA	NA	uncultured fungus	k__Fungi;p__unidentified;c__unidentified;o__unidentified;f__unidentified;g__unidentified;s__Fungi_sp	Eukaryota;Amorphea;Obazoa;Opisthokonta;Nucletmycea;Fungi;Mucoromycota;Glomeromycotina;Glomeromycetes;Glomerales;Glomeraceae;Funneliformis;Funneliformis	Eukaryota;Amorphea;Obazoa;Opisthokonta;Nucletmycea;Fungi;Dikarya;Basidiomycota;Agaricomycotina;Tremellomycetes;Filobasidiales;Filobasidiaceae;Heterocephalacria;uncultured
OTU_329	Fungi	Ascomycota	Leotiomycetes	Helotiales	Discinellaceae	Articulospora	Articulospora atra	k__Fungi;p__Ascomycota;c__Leotiomycetes;o__Helotiales;f__Helotiales_fam_Incertae_sedis;g__Cadophora;s__Cadophora_sp	Eukaryota;Amorphea;Obazoa;Opisthokonta;Nucletmycea;Fungi;Dikarya;Ascomycota;Pezizomycotina;Leotiomycetes;Helotiales;marine	Eukaryota;Amorphea;Obazoa;Opisthokonta;Nucletmycea;Fungi;Dikarya;Ascomycota;Pezizomycotina;Leotiomycetes;Helotiales;Incertae
OTU_332	Fungi	Cryptomycota	NA	NA	NA	NA	uncultured Cryptomycota	k__Fungi;p__Basidiomycota;c__Agaricomycetes;o__Agaricales;f__unidentified;g__unidentified;s__Agaricales_sp	Eukaryota;Amorphea;Obazoa;Opisthokonta;Nucletmycea;Fungi;Cryptomycota;Incertae	Eukaryota;Amorphea;Obazoa;Opisthokonta;Nucletmycea;Fungi;Cryptomycota;LKM11;uncultured
OTU_33254	Fungi	Ascomycota	Lecanoromycetes	Peltigerales	Collemataceae	Scytinium	Scytinium dactylinum	k__Fungi;p__Fungi_phy_Incertae_sedis;c__Fungi_cls_Incertae_sedis;o__Fungi_ord_Incertae_sedis;f__Fungi_fam_Incertae_sedis;g__Desmococcus;s__Desmococcus_sp	Eukaryota;Amorphea;Obazoa;Opisthokonta;Nucletmycea;Fungi;Chytridiomycota;Incertae	Eukaryota;Amorphea;Obazoa;Opisthokonta;Nucletmycea;Fungi;Cryptomycota;LKM11;uncultured
OTU_3350	Fungi	Chytridiomycota	Chytridiomycetes	Chytridiales	Chytriomycetaceae	Rhizoclosmatium	Rhizoclosmatium sp.	k__Fungi;p__Chytridiomycota;c__Chytridiomycetes;o__Chytridiales;f__Chytriomycetaceae;g__Rhizoclosmatium;s__Rhizoclosmatium_sp	Eukaryota;Amorphea;Obazoa;Opisthokonta;Nucletmycea;Fungi;Chytridiomycota;Incertae	Eukaryota;Amorphea;Obazoa;Opisthokonta;Nucletmycea;Fungi;Chytridiomycota;Incertae
OTU_33568	Fungi	NA	NA	NA	NA	NA	uncultured fungus	k__Fungi;p__Olpidiomycota;c__unidentified;o__unidentified;f__unidentified;g__unidentified;s__Olpidiomycota_sp	Eukaryota;Amorphea;Obazoa;Opisthokonta;Nucletmycea;Fungi;Chytridiomycota;Incertae	Eukaryota;Amorphea;Obazoa;Opisthokonta;Nucletmycea;Fungi;Chytridiomycota;Incertae
OTU_336	Fungi	Chytridiomycota	Chytridiomycetes	Chytridiales	Chytridiaceae	Chytridium	Chytridium polysiphoniae	k__Fungi;p__Chytridiomycota;c__Chytridiomycetes;o__unidentified;f__unidentified;g__unidentified;s__Chytridiomycetes_sp	Eukaryota;Amorphea;Obazoa;Opisthokonta;Nucletmycea;Fungi;Chytridiomycota;Incertae	Eukaryota;Amorphea;Obazoa;Opisthokonta;Nucletmycea;Fungi;Chytridiomycota;Incertae
OTU_3361	Fungi	Basidiomycota	Tremellomycetes	Tremellales	Bulleribasidiaceae	Vishniacozyma	Vishniacozyma sp.	k__Fungi;p__Basidiomycota;c__Tremellomycetes;o__Tremellales;f__Bulleribasidiaceae;g__Vishniacozyma;s__Vishniacozyma_victoriae	Eukaryota;Amorphea;Obazoa;Opisthokonta;Nucletmycea;Fungi;Dikarya;Basidiomycota;Agaricomycotina;Tremellomycetes;Tremellales;Selaginella	Eukaryota;Amorphea;Obazoa;Opisthokonta;Nucletmycea;Fungi;Dikarya;Basidiomycota;Agaricomycotina;Tremellomycetes;Tremellales;Bulleribasidiaceae;Vishniacozyma;Vishniacozyma
OTU_3374	Fungi	Chytridiomycota	NA	NA	NA	NA	uncultured Chytridiomycota	k__Fungi;p__Aphelidiomycota;c__unidentified;o__unidentified;f__unidentified;g__unidentified;s__Aphelidiomycota_sp	Eukaryota;Amorphea;Obazoa;Opisthokonta;Nucletmycea;Fungi;Chytridiomycota;Incertae	Eukaryota;Amorphea;Obazoa;Opisthokonta;Nucletmycea;Fungi;Chytridiomycota;Incertae
OTU_338	Fungi	Cryptomycota	NA	NA	NA	NA	uncultured Cryptomycota	k__Fungi;p__unidentified;c__unidentified;o__unidentified;f__unidentified;g__unidentified;s__Fungi_sp	Eukaryota;Amorphea;Obazoa;Opisthokonta;Nucletmycea;Fungi;Dikarya;Basidiomycota;Agaricomycotina;Tremellomycetes;Tremellales;uncultured	Eukaryota;Amorphea;Obazoa;Opisthokonta;Nucletmycea;Fungi;Cryptomycota;LKM11;uncultured
OTU_3388	Fungi	Basidiomycota	Agaricomycetes	Polyporales	Meruliaceae	Phlebia	Phlebia centrifuga	k__Fungi;p__Basidiomycota;c__Agaricomycetes;o__Polyporales;f__Fomitopsidaceae;g__Fomitopsis;s__Fomitopsis_ochracea	Eukaryota;Amorphea;Obazoa;Opisthokonta;Nucletmycea;Fungi;Dikarya;Basidiomycota;Agaricomycotina;Agaricomycetes;Polyporales;Fomitopsis	Eukaryota;Amorphea;Obazoa;Opisthokonta;Nucletmycea;Fungi;Dikarya;Basidiomycota;Agaricomycotina;Agaricomycetes;Polyporales;Coriolaceae;Abortiporus;Abortiporus
OTU_3403	Fungi	Basidiomycota	Tremellomycetes	Filobasidiales	Filobasidiaceae	Filobasidium	Filobasidium mucilaginum	k__Fungi;p__Basidiomycota;c__Tremellomycetes;o__Filobasidiales;f__Filobasidiaceae;g__Naganishia;s__Naganishia_sp	Eukaryota;Amorphea;Obazoa;Opisthokonta;Nucletmycea;Fungi;Dikarya;Basidiomycota;Agaricomycotina;Tremellomycetes;Tremellales;uncultured	Eukaryota;Amorphea;Obazoa;Opisthokonta;Nucletmycea;Fungi;Dikarya;Basidiomycota;Agaricomycotina;Tremellomycetes;Filobasidiales;Filobasidiaceae;Naganishia;Naganishia
OTU_3415	Fungi	Chytridiomycota	NA	NA	NA	NA	uncultured Chytridiomycota	k__Fungi;p__Monoblepharomycota;c__unidentified;o__unidentified;f__unidentified;g__unidentified;s__Monoblepharomycota_sp	Eukaryota;Amorphea;Obazoa;Opisthokonta;Nucletmycea;Fungi;Mucoromycota;Mucoromycotina;Incertae	Eukaryota;Amorphea;Obazoa;Opisthokonta;Nucletmycea;Fungi;Chytridiomycota;Incertae
OTU_345	Fungi	Ascomycota	Leotiomycetes	Helotiales	Discinellaceae	Articulospora	Articulospora atra	k__Fungi;p__Ascomycota;c__Leotiomycetes;o__Helotiales;f__Helotiales_fam_Incertae_sedis;g__Cadophora;s__Cadophora_sp	Eukaryota;Amorphea;Obazoa;Opisthokonta;Nucletmycea;Fungi;Dikarya;Ascomycota;Pezizomycotina;Leotiomycetes;Helotiales;marine	Eukaryota;Amorphea;Obazoa;Opisthokonta;Nucletmycea;Fungi;Dikarya;Ascomycota;Pezizomycotina;Leotiomycetes;Helotiales;Incertae
OTU_346	Fungi	Ascomycota	Dothideomycetes	Mycosphaerellales	Mycosphaerellaceae	Passalora	Passalora sp. CPC 12319	k__Fungi;p__Ascomycota;c__Dothideomycetes;o__Capnodiales;f__Mycosphaerellaceae;g__Ramularia;s__Ramularia_vizellae	Eukaryota;Amorphea;Obazoa;Opisthokonta;Nucletmycea;Fungi;Dikarya;Ascomycota;Pezizomycotina;Dothideomycetes;Capnodiales;Ramularia	Eukaryota;Amorphea;Obazoa;Opisthokonta;Nucletmycea;Fungi;Dikarya;Ascomycota;Pezizomycotina;Dothideomycetes;Capnodiales;Mycosphaerellaceae;Passalora;Cercospora
OTU_3475	Fungi	Chytridiomycota	NA	NA	NA	NA	uncultured Chytridiomycota	k__Fungi;p__unidentified;c__unidentified;o__unidentified;f__unidentified;g__unidentified;s__Fungi_sp	Eukaryota;Amorphea;Obazoa;Opisthokonta;Nucletmycea;Fungi;Dikarya;Basidiomycota;Diaphorina	Eukaryota;Amorphea;Obazoa;Opisthokonta;Nucletmycea;Fungi;Cryptomycota;LKM11;uncultured
OTU_3499	Fungi	Cryptomycota	NA	NA	NA	Paramicrosporidium	Paramicrosporidium saccamoebae	k__Fungi;p__unidentified;c__unidentified;o__unidentified;f__unidentified;g__unidentified;s__Fungi_sp	Eukaryota;Amorphea;Obazoa;Opisthokonta;Nucletmycea;Fungi;Dikarya;Basidiomycota;Agaricomycotina;Tremellomycetes;Tremellales;uncultured	Eukaryota;Amorphea;Obazoa;Opisthokonta;Nucletmycea;Fungi;Cryptomycota;Incertae
OTU_352	Fungi	NA	NA	NA	NA	NA	uncultured fungus	k__Fungi;p__Rozellomycota;c__unidentified;o__unidentified;f__unidentified;g__unidentified;s__Rozellomycota_sp	Eukaryota;Amorphea;Obazoa;Opisthokonta;Nucletmycea;Fungi;Dikarya;Basidiomycota;Agaricomycotina;Tremellomycetes;Tremellales;uncultured	Eukaryota;Amorphea;Obazoa;Opisthokonta;Nucletmycea;Fungi;Cryptomycota;LKM11;uncultured
OTU_354	Fungi	Chytridiomycota	Chytridiomycetes	Lobulomycetales	NA	NA	uncultured Lobulomycetales	k__Fungi;p__Ascomycota;c__Eurotiomycetes;o__Chaetothyriales;f__Cyphellophoraceae;g__Cyphellophora;s__Cyphellophora_sp	Eukaryota;Amorphea;Obazoa;Opisthokonta;Nucletmycea;Fungi;Dikarya;Basidiomycota;Agaricomycotina;Tremellomycetes;Cystofilobasidiales;Cystofilobasidiaceae;Cystofilobasidium;Cystofilobasidium	Eukaryota;Amorphea;Obazoa;Opisthokonta;Nucletmycea;Fungi;Dikarya;Basidiomycota;Agaricomycotina;Agaricomycetes;Boletales;Boletaceae;Boletus;Boletus
OTU_3540	Fungi	NA	NA	NA	NA	NA	uncultured fungus	k__Fungi;p__unidentified;c__unidentified;o__unidentified;f__unidentified;g__unidentified;s__Fungi_sp	Eukaryota;Amorphea;Obazoa;Opisthokonta;Nucletmycea;Fungi;Chytridiomycota;Incertae	Eukaryota;Amorphea;Obazoa;Opisthokonta;Nucletmycea;Fungi;Cryptomycota;LKM11;uncultured
OTU_356910	Fungi	Cryptomycota	NA	NA	NA	NA	Cryptomycota sp.	k__Fungi;p__Rozellomycota;c__unidentified;o__unidentified;f__unidentified;g__unidentified;s__Rozellomycota_sp	Eukaryota;Amorphea;Obazoa;Opisthokonta;Nucletmycea;Fungi;Cryptomycota;Incertae	Eukaryota;Amorphea;Obazoa;Opisthokonta;Nucletmycea;Fungi;LKM15;uncultured
OTU_358367	Fungi	Basidiomycota	Agaricomycetes	Lepidostromatales	Lepidostromataceae	Sulzbacheromyces	Sulzbacheromyces miomboensis	NA	Eukaryota;Amorphea;Obazoa;Opisthokonta;Nucletmycea;Fungi;Zoopagomycota;Zoopagomycotina;Incertae	Eukaryota;Amorphea;Obazoa;Opisthokonta;Nucletmycea;Fungi;Dikarya;Basidiomycota;Agaricomycotina;Agaricomycetes;Lepidostromatales;Lepidostromataceae;Lepidostroma;Sulzbacheromyces
OTU_358990	Fungi	Basidiomycota	Agaricomycetes	Russulales	Hericiaceae	Dentipellis	Dentipellis fragilis	k__Fungi;p__Basidiomycota;c__Agaricomycetes;o__Russulales;f__Stereaceae;g__Stereum;s__Stereum_ostrea	Eukaryota;Amorphea;Obazoa;Opisthokonta;Nucletmycea;Fungi;Dikarya;Basidiomycota;Agaricomycotina;Agaricomycetes;Polyporales;Fomitopsis;Fomitopsis	Eukaryota;Amorphea;Obazoa;Opisthokonta;Nucletmycea;Fungi;Dikarya;Basidiomycota;Agaricomycotina;Agaricomycetes;Russulales;Bondarzewiaceae;Heterobasidion;Heterobasidion
OTU_359	Fungi	Ascomycota	Leotiomycetes	NA	NA	Scytalidium	Scytalidium lignicola	k__Fungi;p__Ascomycota;c__Leotiomycetes;o__Thelebolales;f__Pseudeurotiaceae;g__Pseudeurotium;s__Pseudeurotium_sp	Eukaryota;Amorphea;Obazoa;Opisthokonta;Nucletmycea;Fungi;Dikarya;Ascomycota;Pezizomycotina;Leotiomycetes;Helotiales;Microbacterium	Eukaryota;Amorphea;Obazoa;Opisthokonta;Nucletmycea;Fungi;Dikarya;Ascomycota;Pezizomycotina;Leotiomycetes;Thelebolales;Thelebolaceae;Hyphozyma;uncultured
OTU_3599	Fungi	NA	NA	NA	NA	NA	uncultured fungus	k__Fungi;p__Rozellomycota;c__unidentified;o__unidentified;f__unidentified;g__unidentified;s__Rozellomycota_sp	Eukaryota;Amorphea;Obazoa;Opisthokonta;Nucletmycea;Fungi;Dikarya;Basidiomycota;Agaricomycotina;Tremellomycetes;Tremellales;uncultured	Eukaryota;Amorphea;Obazoa;Opisthokonta;Nucletmycea;Fungi;Cryptomycota;LKM11;uncultured
OTU_3620	Fungi	Chytridiomycota	Chytridiomycetes	Rhizophlyctidales	Rhizophlyctidaceae	Rhizophlyctis	Rhizophlyctis rosea	k__Fungi;p__Chytridiomycota;c__Rhizophlyctidomycetes;o__Rhizophlyctidales;f__unidentified;g__unidentified;s__Rhizophlyctidales_sp	Eukaryota;Amorphea;Obazoa;Opisthokonta;Nucletmycea;Fungi;Chytridiomycota;Incertae	Eukaryota;Amorphea;Obazoa;Opisthokonta;Nucletmycea;Fungi;Chytridiomycota;Incertae
OTU_363103	Fungi	Chytridiomycota	Chytridiomycetes	Rhizophydiales	Aquamycetaceae	Aquamyces	Aquamyces sp.	k__Fungi;p__Chytridiomycota;c__Rhizophydiomycetes;o__Rhizophydiales;f__unidentified;g__unidentified;s__Rhizophydiales_sp	Eukaryota;Amorphea;Obazoa;Opisthokonta;Nucletmycea;Fungi;Chytridiomycota;Incertae	Eukaryota;Amorphea;Obazoa;Opisthokonta;Nucletmycea;Fungi;Chytridiomycota;Incertae
OTU_363631	Fungi	Basidiomycota	Agaricomycetes	Boletales	Calostomataceae	Calostoma	Calostoma cinnabarinum	k__Fungi;p__Basidiomycota;c__Ustilaginomycetes;o__Ustilaginales;f__Ustilaginaceae;g__Ustilago;s__Ustilago_esculenta	Eukaryota;Amorphea;Obazoa;Opisthokonta;Nucletmycea;Fungi;Dikarya;Ascomycota;Saccharomycotina;Saccharomycetes;Saccharomycetales;Candida	Eukaryota;Amorphea;Obazoa;Opisthokonta;Nucletmycea;Fungi;Dikarya;Basidiomycota;Ustilaginomycotina;Exobasidiomycetes;Tilletiales;Tilletiaceae;Salmacisia;Salmacisia
OTU_36368	Fungi	NA	NA	NA	NA	NA	uncultured fungus	k__Fungi;p__Rozellomycota;c__unidentified;o__unidentified;f__unidentified;g__unidentified;s__Rozellomycota_sp	Eukaryota;Amorphea;Obazoa;Opisthokonta;Nucletmycea;Fungi;Cryptomycota;Incertae	Eukaryota;Amorphea;Obazoa;Opisthokonta;Nucletmycea;Fungi;Cryptomycota;Incertae
OTU_3706	Fungi	NA	NA	NA	NA	NA	uncultured fungus	k__Fungi;p__Rozellomycota;c__Rozellomycotina_cls_Incertae_sedis;o__GS08;f__unidentified;g__unidentified;s__GS08_sp	Eukaryota;Amorphea;Obazoa;Opisthokonta;Nucletmycea;Fungi;Chytridiomycota;Incertae	Eukaryota;Amorphea;Obazoa;Opisthokonta;Nucletmycea;Fungi;Cryptomycota;LKM11;uncultured
OTU_377885	Fungi	Chytridiomycota	NA	NA	NA	NA	uncultured Chytridiomycota	k__Fungi;p__Chytridiomycota;c__Lobulomycetes;o__Lobulomycetales;f__Lobulomycetaceae;g__Lobulomyces;s__Lobulomyces_sp	Eukaryota;Amorphea;Obazoa;Opisthokonta;Nucletmycea;Fungi;Chytridiomycota;Incertae	Eukaryota;Amorphea;Obazoa;Opisthokonta;Nucletmycea;Fungi;Chytridiomycota;Incertae
OTU_37882	Fungi	Cryptomycota	NA	NA	NA	NA	uncultured Cryptomycota	k__Fungi;p__unidentified;c__unidentified;o__unidentified;f__unidentified;g__unidentified;s__Fungi_sp	Eukaryota;Amorphea;Obazoa;Opisthokonta;Nucletmycea;Fungi;Dikarya;Basidiomycota;Agaricomycotina;Tremellomycetes;Tremellales;uncultured	Eukaryota;Amorphea;Obazoa;Opisthokonta;Nucletmycea;Fungi;Cryptomycota;LKM11;eukaryotic
OTU_379	Fungi	NA	NA	NA	NA	NA	uncultured fungus	k__Fungi;p__Rozellomycota;c__unidentified;o__unidentified;f__unidentified;g__unidentified;s__Rozellomycota_sp	Eukaryota;Amorphea;Obazoa;Opisthokonta;Nucletmycea;Fungi;Cryptomycota;Incertae	Eukaryota;Amorphea;Obazoa;Opisthokonta;Nucletmycea;Fungi;Cryptomycota;LKM11;uncultured
OTU_3799	Fungi	Ascomycota	Leotiomycetes	Rhytismatales	Calloriaceae	Calloria	Calloria variegata	NA	Eukaryota;Amorphea;Obazoa;Opisthokonta;Nucletmycea;Fungi;Dikarya;Ascomycota;Saccharomycotina;Saccharomycetes;Saccharomycetales;Debaryomycetaceae;Candida-Lodderomyces	Eukaryota;Amorphea;Obazoa;Opisthokonta;Nucletmycea;Fungi;Dikarya;Ascomycota;Saccharomycotina;Saccharomycetes;Saccharomycetales;Lipomycetaceae;Myxozyma;Myxozyma
OTU_3838	Fungi	NA	NA	NA	NA	NA	uncultured fungus	k__Fungi;p__Chytridiomycota;c__Lobulomycetes;o__Lobulomycetales;f__unidentified;g__unidentified;s__Lobulomycetales_sp	Eukaryota;Amorphea;Obazoa;Opisthokonta;Nucletmycea;Fungi;Chytridiomycota;Incertae	Eukaryota;Amorphea;Obazoa;Opisthokonta;Nucletmycea;Fungi;Chytridiomycota;Incertae
OTU_386	Fungi	Chytridiomycota	Chytridiomycetes	Chytridiales	Chytriomycetaceae	Rhizoclosmatium	Rhizoclosmatium pessaminum	k__Fungi;p__Chytridiomycota;c__Chytridiomycetes;o__Chytridiales;f__Chytriomycetaceae;g__Rhizoclosmatium;s__Rhizoclosmatium_pessaminum	Eukaryota;Amorphea;Obazoa;Opisthokonta;Nucletmycea;Fungi;Chytridiomycota;Incertae	Eukaryota;Amorphea;Obazoa;Opisthokonta;Nucletmycea;Fungi;Chytridiomycota;Incertae
OTU_3872	Fungi	Cryptomycota	NA	NA	NA	NA	uncultured Cryptomycota	k__Fungi;p__Rozellomycota;c__unidentified;o__unidentified;f__unidentified;g__unidentified;s__Rozellomycota_sp	Eukaryota;Amorphea;Obazoa;Opisthokonta;Nucletmycea;Fungi;Dikarya;Basidiomycota;Agaricomycotina;Tremellomycetes;Tremellales;uncultured	Eukaryota;Amorphea;Obazoa;Opisthokonta;Nucletmycea;Fungi;Cryptomycota;uncultured;invertebrate
OTU_388	Fungi	Cryptomycota	NA	NA	NA	NA	uncultured Cryptomycota	k__Fungi;p__Rozellomycota;c__unidentified;o__unidentified;f__unidentified;g__unidentified;s__Rozellomycota_sp	Eukaryota;Amorphea;Obazoa;Opisthokonta;Nucletmycea;Fungi;Dikarya;Basidiomycota;Agaricomycotina;Tremellomycetes;Tremellales;uncultured	Eukaryota;Amorphea;Obazoa;Opisthokonta;Nucletmycea;Fungi;Cryptomycota;LKM11;uncultured
OTU_3888	Fungi	Basidiomycota	Agaricomycetes	Polyporales	Polyporaceae	Lenzites	Lenzites betulinus	k__Fungi;p__Basidiomycota;c__Agaricomycetes;o__Russulales;f__Peniophoraceae;g__Peniophora;s__Peniophora_pithya	Eukaryota;Amorphea;Obazoa;Opisthokonta;Nucletmycea;Fungi;Dikarya;Basidiomycota;Agaricomycotina;Agaricomycetes;Russulales;Peniophora	Eukaryota;Amorphea;Obazoa;Opisthokonta;Nucletmycea;Fungi;Dikarya;Basidiomycota;Agaricomycotina;Agaricomycetes;Polyporales;uncultured;Irpex
OTU_391	Fungi	Blastocladiomycota	Blastocladiomycetes	Blastocladiales	Catenariaceae	Catenaria	Catenaria sp.	k__Fungi;p__Blastocladiomycota;c__Blastocladiomycetes;o__Blastocladiales;f__Catenariaceae;g__Catenaria;s__Catenaria_sp	Eukaryota;Amorphea;Obazoa;Opisthokonta;Nucletmycea;Fungi;Blastocladiomycota;Incertae	Eukaryota;Amorphea;Obazoa;Opisthokonta;Nucletmycea;Fungi;Blastocladiomycota;Incertae
OTU_39825	Fungi	Chytridiomycota	Chytridiomycetes	Lobulomycetales	Lobulomycetaceae	Clydaea	Clydaea vesicula	k__Fungi;p__Chytridiomycota;c__unidentified;o__unidentified;f__unidentified;g__unidentified;s__Chytridiomycota_sp	Eukaryota;Amorphea;Obazoa;Opisthokonta;Nucletmycea;Fungi;Chytridiomycota;Incertae	Eukaryota;Amorphea;Obazoa;Opisthokonta;Nucletmycea;Fungi;Chytridiomycota;Incertae
OTU_39863	Fungi	NA	NA	NA	NA	NA	uncultured fungus	k__Fungi;p__Basidiobolomycota;c__Basidiobolomycetes;o__Basidiobolales;f__unidentified;g__unidentified;s__Basidiobolales_sp	Eukaryota;Amorphea;Obazoa;Opisthokonta;Nucletmycea;Fungi;Chytridiomycota;Incertae	Eukaryota;Amorphea;Obazoa;Opisthokonta;Nucletmycea;Fungi;Zoopagomycota;Entomophthoromycotina;Basidiobolomycetes;Basidiobolales;Basidiobolaceae;Basidiobolus;Basidiobolus
OTU_40	Fungi	NA	NA	NA	NA	NA	uncultured fungus	k__Fungi;p__Chytridiomycota;c__unidentified;o__unidentified;f__unidentified;g__unidentified;s__Chytridiomycota_sp	Eukaryota;Amorphea;Obazoa;Opisthokonta;Nucletmycea;Fungi;Chytridiomycota;Incertae	Eukaryota;Amorphea;Obazoa;Opisthokonta;Nucletmycea;Fungi;Cryptomycota;Incertae
OTU_4048	Fungi	Chytridiomycota	NA	NA	NA	NA	uncultured Chytridiomycota	k__Fungi;p__Chytridiomycota;c__Chytridiomycetes;o__Chytridiales;f__unidentified;g__unidentified;s__Chytridiales_sp	Eukaryota;Amorphea;Obazoa;Opisthokonta;Nucletmycea;Fungi;Chytridiomycota;Incertae	Eukaryota;Amorphea;Obazoa;Opisthokonta;Nucletmycea;Fungi;Chytridiomycota;Incertae
OTU_407	Fungi	Basidiomycota	Microbotryomycetes	Sporidiobolales	Sporidiobolaceae	Rhodosporidiobolus	Rhodosporidiobolus platycladi	k__Fungi;p__Basidiomycota;c__Microbotryomycetes;o__Sporidiobolales;f__Sporidiobolaceae;g__Rhodotorula;s__Rhodotorula_mucilaginosa	Eukaryota;Amorphea;Obazoa;Opisthokonta;Nucletmycea;Fungi;Dikarya;Basidiomycota;Pucciniomycotina;Microbotryomycetes;Sporidiobolales;Rhodotorula	Eukaryota;Amorphea;Obazoa;Opisthokonta;Nucletmycea;Fungi;Dikarya;Basidiomycota;Pucciniomycotina;Microbotryomycetes;Sporidiobolales;Sporidiobolaceae;Rhodotorula;Rhodotorula
OTU_41170	Fungi	Basidiomycota	Tremellomycetes	Tremellales	Bulleribasidiaceae	Vishniacozyma	Vishniacozyma sp.	k__Fungi;p__unidentified;c__unidentified;o__unidentified;f__unidentified;g__unidentified;s__Fungi_sp	Eukaryota;Amorphea;Obazoa;Opisthokonta;Nucletmycea;Fungi;Dikarya;Basidiomycota;Agaricomycotina;Tremellomycetes;Tremellales;Selaginella	Eukaryota;Amorphea;Obazoa;Opisthokonta;Nucletmycea;Fungi;Dikarya;Basidiomycota;Agaricomycotina;Tremellomycetes;Tremellales;Bulleribasidiaceae;Vishniacozyma;Vishniacozyma
OTU_412564	Fungi	Ascomycota	Eurotiomycetes	Eurotiales	Aspergillaceae	Penicillium	Penicillium solitum	k__Fungi;p__Mucoromycota;c__Mucoromycetes;o__Mucorales;f__Mucoraceae;g__Actinomucor;s__Actinomucor_elegans	Eukaryota;Amorphea;Obazoa;Opisthokonta;Nucletmycea;Fungi;Dikarya;Ascomycota;Pezizomycotina;Eurotiomycetes;Eurotiales;Aspergillaceae;Aspergillus;Penicillium	Eukaryota;Amorphea;Obazoa;Opisthokonta;Nucletmycea;Fungi;Dikarya;Ascomycota;Pezizomycotina;Eurotiomycetes;Eurotiales;Aspergillaceae;Penicillium;Penicillium
OTU_413	Fungi	Cryptomycota	NA	NA	NA	NA	uncultured Cryptomycota	k__Fungi;p__Ascomycota;c__unidentified;o__unidentified;f__unidentified;g__unidentified;s__Ascomycota_sp	Eukaryota;Amorphea;Obazoa;Opisthokonta;Nucletmycea;Fungi;Cryptomycota;Incertae	Eukaryota;Amorphea;Obazoa;Opisthokonta;Nucletmycea;Fungi;Cryptomycota;LKM11;uncultured
OTU_42	Fungi	Basidiomycota	Pucciniomycetes	Pucciniales	Pucciniaceae	Puccinia	Puccinia cf. psidii AE-2014	k__Fungi;p__Basidiomycota;c__Pucciniomycetes;o__Pucciniales;f__Pucciniaceae;g__Puccinia;s__Puccinia_graminis	Eukaryota;Amorphea;Obazoa;Opisthokonta;Nucletmycea;Fungi;Dikarya;Basidiomycota;Pucciniomycotina;Pucciniomycetes;Pucciniales;Puccinia	Eukaryota;Amorphea;Obazoa;Opisthokonta;Nucletmycea;Fungi;Dikarya;Basidiomycota;Pucciniomycotina;Pucciniomycetes;Pucciniales;Pucciniaceae;Puccinia;Oryctolagus
OTU_420	Fungi	Ascomycota	Saccharomycetes	Saccharomycetales	Debaryomycetaceae	Teunomyces	Teunomyces kruisii	k__Fungi;p__Ascomycota;c__Saccharomycetes;o__Saccharomycetales;f__Saccharomycetales_fam_Incertae_sedis;g__Candida;s__Candida_sp	Eukaryota;Amorphea;Obazoa;Opisthokonta;Nucletmycea;Fungi;Dikarya;Ascomycota;Saccharomycotina;Saccharomycetes;Saccharomycetales;Debaryomycetaceae;Scheffersomyces;Scheffersomyces	Eukaryota;Amorphea;Obazoa;Opisthokonta;Nucletmycea;Fungi;Dikarya;Ascomycota;Saccharomycotina;Saccharomycetes;Saccharomycetales;Debaryomycetaceae;Candida
OTU_42179	Fungi	Chytridiomycota	Chytridiomycetes	Lobulomycetales	Lobulomycetaceae	Clydaea	Clydaea vesicula	k__Fungi;p__Chytridiomycota;c__unidentified;o__unidentified;f__unidentified;g__unidentified;s__Chytridiomycota_sp	Eukaryota;Amorphea;Obazoa;Opisthokonta;Nucletmycea;Fungi;Chytridiomycota;Incertae	Eukaryota;Amorphea;Obazoa;Opisthokonta;Nucletmycea;Fungi;Chytridiomycota;Incertae
OTU_423	Fungi	Chytridiomycota	Chytridiomycetes	Rhizophydiales	NA	NA	uncultured Rhizophydiales	k__Fungi;p__Chytridiomycota;c__Rhizophydiomycetes;o__Rhizophydiales;f__unidentified;g__unidentified;s__Rhizophydiales_sp	Eukaryota;Amorphea;Obazoa;Opisthokonta;Nucletmycea;Fungi;Chytridiomycota;Incertae	Eukaryota;Amorphea;Obazoa;Opisthokonta;Nucletmycea;Fungi;Chytridiomycota;Incertae
OTU_4256	Fungi	NA	NA	NA	NA	NA	uncultured fungus	k__Fungi;p__Rozellomycota;c__Rozellomycotina_cls_Incertae_sedis;o__GS08;f__unidentified;g__unidentified;s__GS08_sp	Eukaryota;Amorphea;Obazoa;Opisthokonta;Nucletmycea;Fungi;Chytridiomycota;Incertae	Eukaryota;Amorphea;Obazoa;Opisthokonta;Nucletmycea;Fungi;Cryptomycota;LKM11;uncultured
OTU_4281	Fungi	NA	NA	NA	NA	NA	uncultured fungus	k__Fungi;p__unidentified;c__unidentified;o__unidentified;f__unidentified;g__unidentified;s__Fungi_sp	Eukaryota;Amorphea;Obazoa;Opisthokonta;Nucletmycea;Fungi;Chytridiomycota;Incertae	Eukaryota;Amorphea;Obazoa;Opisthokonta;Nucletmycea;Fungi;Chytridiomycota;Incertae
OTU_43	Fungi	Ascomycota	Dothideomycetes	Pleosporales	Leptosphaeriaceae	Leptosphaeria	Leptosphaeria biglobosa	k__Fungi;p__unidentified;c__unidentified;o__unidentified;f__unidentified;g__unidentified;s__Fungi_sp	Eukaryota;Amorphea;Obazoa;Opisthokonta;Nucletmycea;Fungi;Dikarya;Ascomycota;Pezizomycotina;Dothideomycetes;Pleosporales;Cucurbitariaceae;Pyrenochaeta;Pyrenochaeta	Eukaryota;Amorphea;Obazoa;Opisthokonta;Nucletmycea;Fungi;Dikarya;Ascomycota;Pezizomycotina;Dothideomycetes;Pleosporales;Phaeosphaeriaceae;Phaeosphaeria;Seltsamia
OTU_4311	Fungi	Ascomycota	Dothideomycetes	Pleosporales	Didymellaceae	Phoma	Phoma sp.	k__Fungi;p__Ascomycota;c__Dothideomycetes;o__Pleosporales;f__Cucurbitariaceae;g__unidentified;s__Cucurbitariaceae_sp	Eukaryota;Amorphea;Obazoa;Opisthokonta;Nucletmycea;Fungi;Dikarya;Ascomycota;Pezizomycotina;Dothideomycetes;Pleosporales;Phaeosphaeriaceae;Phaeosphaeria;Parastagonospora	Eukaryota;Amorphea;Obazoa;Opisthokonta;Nucletmycea;Fungi;Dikarya;Ascomycota;Pezizomycotina;Dothideomycetes;Pleosporales;Phaeosphaeriaceae;Phaeosphaeria;Seltsamia
OTU_433	Fungi	Microsporidia	NA	NA	NA	Mitosporidium	Mitosporidium daphniae	k__Fungi;p__Rozellomycota;c__Rozellomycotina_cls_Incertae_sedis;o__GS05;f__unidentified;g__unidentified;s__GS05_sp	Eukaryota;Amorphea;Obazoa;Opisthokonta;Nucletmycea;Fungi;Cryptomycota;Incertae	Eukaryota;Amorphea;Obazoa;Opisthokonta;Nucletmycea;Fungi;LKM15;Mitosporidium
OTU_437	Fungi	Cryptomycota	NA	NA	NA	NA	uncultured Cryptomycota	k__Fungi;p__unidentified;c__unidentified;o__unidentified;f__unidentified;g__unidentified;s__Fungi_sp	Eukaryota;Amorphea;Obazoa;Opisthokonta;Nucletmycea;Fungi;Cryptomycota;Incertae	Eukaryota;Amorphea;Obazoa;Opisthokonta;Nucletmycea;Fungi;Cryptomycota;LKM11;uncultured
OTU_4377	Fungi	Zoopagomycota	Basidiobolomycetes	Basidiobolales	Basidiobolaceae	Basidiobolus	Basidiobolus microsporus	k__Fungi;p__unidentified;c__unidentified;o__unidentified;f__unidentified;g__unidentified;s__Fungi_sp	Eukaryota;Amorphea;Obazoa;Opisthokonta;Nucletmycea;Fungi;Cryptomycota;Incertae	Eukaryota;Amorphea;Obazoa;Opisthokonta;Nucletmycea;Fungi;Zoopagomycota;Entomophthoromycotina;Basidiobolomycetes;Basidiobolales;Basidiobolaceae;Basidiobolus;Basidiobolus
OTU_44	Fungi	NA	NA	NA	NA	NA	uncultured fungus	k__Fungi;p__unidentified;c__unidentified;o__unidentified;f__unidentified;g__unidentified;s__Fungi_sp	Eukaryota;Amorphea;Obazoa;Opisthokonta;Nucletmycea;Fungi;Dikarya;Basidiomycota;Agaricomycotina;Tremellomycetes;Tremellales;uncultured	Eukaryota;Amorphea;Obazoa;Opisthokonta;Nucletmycea;Fungi;Cryptomycota;LKM11;uncultured
OTU_44084	Fungi	Chytridiomycota	NA	NA	NA	NA	uncultured Chytridiomycota	k__Fungi;p__unidentified;c__unidentified;o__unidentified;f__unidentified;g__unidentified;s__Fungi_sp	Eukaryota;Amorphea;Obazoa;Opisthokonta;Nucletmycea;Fungi;Dikarya;Ascomycota;Pezizomycotina;Dothideomycetes;Pleosporales;Alternaria	Eukaryota;Amorphea;Obazoa;Opisthokonta;Nucletmycea;Fungi;Chytridiomycota;Incertae
OTU_4424	Fungi	Basidiomycota	Agaricomycetes	Polyporales	Meripilaceae	Physisporinus	Physisporinus sanguinolentus	k__Fungi;p__Rozellomycota;c__unidentified;o__unidentified;f__unidentified;g__unidentified;s__Rozellomycota_sp	Eukaryota;Amorphea;Obazoa;Opisthokonta;Nucletmycea;Fungi;Dikarya;Basidiomycota;Agaricomycotina;Agaricomycetes;Auriculariales;Hyaloriaceae;Tremiscus;Guepinia	Eukaryota;Amorphea;Obazoa;Opisthokonta;Nucletmycea;Fungi;LKM15;uncultured
OTU_444765	Fungi	Chytridiomycota	NA	NA	NA	NA	uncultured Chytridiomycota	k__Fungi;p__Chytridiomycota;c__unidentified;o__unidentified;f__unidentified;g__unidentified;s__Chytridiomycota_sp	Eukaryota;Amorphea;Obazoa;Opisthokonta;Nucletmycea;Fungi;Chytridiomycota;Incertae	Eukaryota;Amorphea;Obazoa;Opisthokonta;Nucletmycea;Fungi;Chytridiomycota;Incertae
OTU_445332	Fungi	Ascomycota	Leotiomycetes	Rhytismatales	Calloriaceae	Calloria	Calloria variegata	NA	Eukaryota;Amorphea;Obazoa;Opisthokonta;Nucletmycea;Fungi;Mucoromycota;Mucoromycotina;Incertae	Eukaryota;Amorphea;Obazoa;Opisthokonta;Nucletmycea;Fungi;Chytridiomycota;Incertae
OTU_4470	Fungi	Chytridiomycota	NA	NA	NA	NA	uncultured Chytridiomycota	k__Fungi;p__Chytridiomycota;c__Rhizophydiomycetes;o__Rhizophydiales;f__unidentified;g__unidentified;s__Rhizophydiales_sp	Eukaryota;Amorphea;Obazoa;Opisthokonta;Nucletmycea;Fungi;Chytridiomycota;Incertae	Eukaryota;Amorphea;Obazoa;Opisthokonta;Nucletmycea;Fungi;Chytridiomycota;Incertae
OTU_44773	Fungi	NA	NA	NA	NA	NA	uncultured fungus	k__Fungi;p__Ascomycota;c__Pezizomycotina_cls_Incertae_sedis;o__Pezizomycotina_ord_Incertae_sedis;f__Pezizomycotina_fam_Incertae_sedis;g__Ciliophora;s__Ciliophora_sp	NA	Eukaryota;Amorphea;Obazoa;Opisthokonta;Nucletmycea;Fungi;Chytridiomycota;Incertae
OTU_4491	Fungi	Cryptomycota	NA	NA	NA	NA	uncultured Cryptomycota	k__Fungi;p__unidentified;c__unidentified;o__unidentified;f__unidentified;g__unidentified;s__Fungi_sp	Eukaryota;Amorphea;Obazoa;Opisthokonta;Nucletmycea;Fungi;Cryptomycota;Incertae	Eukaryota;Amorphea;Obazoa;Opisthokonta;Nucletmycea;Fungi;Cryptomycota;LKM11;uncultured
OTU_450647	Fungi	NA	NA	NA	NA	NA	uncultured fungus	k__Fungi;p__Rozellomycota;c__unidentified;o__unidentified;f__unidentified;g__unidentified;s__Rozellomycota_sp	Eukaryota;Amorphea;Obazoa;Opisthokonta;Nucletmycea;Fungi;Dikarya;Basidiomycota;Agaricomycotina;Tremellomycetes;Tremellales;uncultured	Eukaryota;Amorphea;Obazoa;Opisthokonta;Nucletmycea;Fungi;Cryptomycota;Incertae
OTU_4540	Fungi	Chytridiomycota	Chytridiomycetes	Cladochytriales	Nowakowskiellaceae	Nowakowskiella	Nowakowskiella sp.	k__Fungi;p__Chytridiomycota;c__Cladochytriomycetes;o__Cladochytriales;f__unidentified;g__unidentified;s__Cladochytriales_sp	Eukaryota;Amorphea;Obazoa;Opisthokonta;Nucletmycea;Fungi;Chytridiomycota;Incertae	Eukaryota;Amorphea;Obazoa;Opisthokonta;Nucletmycea;Fungi;Chytridiomycota;Incertae
OTU_46	Fungi	Cryptomycota	NA	NA	NA	NA	uncultured Cryptomycota	k__Fungi;p__Basidiomycota;c__Agaricomycetes;o__Agaricales;f__unidentified;g__unidentified;s__Agaricales_sp	Eukaryota;Amorphea;Obazoa;Opisthokonta;Nucletmycea;Fungi;Cryptomycota;Incertae	Eukaryota;Amorphea;Obazoa;Opisthokonta;Nucletmycea;Fungi;Cryptomycota;LKM11;uncultured
OTU_4698	Fungi	Chytridiomycota	Chytridiomycetes	Spizellomycetales	Spizellomycetaceae	Spizellomyces	Spizellomyces acuminatus	k__Fungi;p__Chytridiomycota;c__unidentified;o__unidentified;f__unidentified;g__unidentified;s__Chytridiomycota_sp	Eukaryota;Amorphea;Obazoa;Opisthokonta;Nucletmycea;Fungi;Chytridiomycota;Incertae	Eukaryota;Amorphea;Obazoa;Opisthokonta;Nucletmycea;Fungi;Chytridiomycota;Incertae
OTU_47	Fungi	Cryptomycota	NA	NA	NA	NA	uncultured Cryptomycota	k__Fungi;p__unidentified;c__unidentified;o__unidentified;f__unidentified;g__unidentified;s__Fungi_sp	Eukaryota;Amorphea;Obazoa;Opisthokonta;Nucletmycea;Fungi;Cryptomycota;Incertae	Eukaryota;Amorphea;Obazoa;Opisthokonta;Nucletmycea;Fungi;Cryptomycota;LKM11;uncultured
OTU_4762	Fungi	Chytridiomycota	NA	NA	NA	NA	uncultured Chytridiomycota	k__Fungi;p__unidentified;c__unidentified;o__unidentified;f__unidentified;g__unidentified;s__Fungi_sp	Eukaryota;Amorphea;Obazoa;Opisthokonta;Nucletmycea;Fungi;Chytridiomycota;Incertae	Eukaryota;Amorphea;Obazoa;Opisthokonta;Nucletmycea;Fungi;Chytridiomycota;Incertae
OTU_47864	Fungi	Chytridiomycota	Chytridiomycetes	Spizellomycetales	Spizellomycetaceae	Brevicalcar	Brevicalcar sp.	k__Fungi;p__Chytridiomycota;c__Chytridiomycetes;o__Zygophlyctidales;f__Zygophlyctidaceae;g__Zygophlyctis;s__Zygophlyctis_planktonica	Eukaryota;Amorphea;Obazoa;Opisthokonta;Nucletmycea;Fungi;Chytridiomycota;Incertae	Eukaryota;Amorphea;Obazoa;Opisthokonta;Nucletmycea;Fungi;Chytridiomycota;Incertae
OTU_4791	Fungi	NA	NA	NA	NA	NA	uncultured fungus	k__Fungi;p__unidentified;c__unidentified;o__unidentified;f__unidentified;g__unidentified;s__Fungi_sp	Eukaryota;Amorphea;Obazoa;Opisthokonta;Nucletmycea;Fungi;Dikarya;Basidiomycota;Agaricomycotina;Tremellomycetes;Tremellales;uncultured	Eukaryota;Amorphea;Obazoa;Opisthokonta;Nucletmycea;Fungi;Cryptomycota;Incertae
OTU_4816	Fungi	Mucoromycota	Umbelopsidomycetes	Umbelopsidales	Umbelopsidaceae	Umbelopsis	Umbelopsis sp. Y14 EG-2010	k__Fungi;p__Mucoromycota;c__Umbelopsidomycetes;o__Umbelopsidales;f__Umbelopsidaceae;g__Umbelopsis;s__Umbelopsis_sp	Eukaryota;Amorphea;Obazoa;Opisthokonta;Nucletmycea;Fungi;Mucoromycota;Mucoromycotina;Incertae	Eukaryota;Amorphea;Obazoa;Opisthokonta;Nucletmycea;Fungi;Mucoromycota;Mucoromycotina;Incertae
OTU_4858	Fungi	Chytridiomycota	Chytridiomycetes	Rhizophydiales	NA	Operculomyces	Operculomyces laminatus	k__Fungi;p__Chytridiomycota;c__Rhizophydiomycetes;o__Rhizophydiales;f__unidentified;g__unidentified;s__Rhizophydiales_sp	Eukaryota;Amorphea;Obazoa;Opisthokonta;Nucletmycea;Fungi;Chytridiomycota;Incertae	Eukaryota;Amorphea;Obazoa;Opisthokonta;Nucletmycea;Fungi;Chytridiomycota;Incertae
OTU_48865	Fungi	Cryptomycota	NA	NA	NA	NA	uncultured Cryptomycota	k__Fungi;p__unidentified;c__unidentified;o__unidentified;f__unidentified;g__unidentified;s__Fungi_sp	Eukaryota;Amorphea;Obazoa;Opisthokonta;Nucletmycea;Fungi;Mucoromycota;Glomeromycotina;Glomeromycetes;Paraglomerales;Paraglomeraceae;Paraglomus;Paraglomus	Eukaryota;Amorphea;Obazoa;Opisthokonta;Nucletmycea;Fungi;Dikarya;Basidiomycota;Ustilaginomycotina;Malasseziomycetes;Malasseziales;Malasseziaceae;Malassezia;Malassezia
OTU_4898	Fungi	Basidiomycota	Agaricostilbomycetes	Agaricostilbales	Kondoaceae	Kondoa	Kondoa cylindrica	k__Fungi;p__unidentified;c__unidentified;o__unidentified;f__unidentified;g__unidentified;s__Fungi_sp	Eukaryota;Amorphea;Obazoa;Opisthokonta;Nucletmycea;Fungi;Dikarya;Basidiomycota;Pucciniomycotina;Cystobasidium	Eukaryota;Amorphea;Obazoa;Opisthokonta;Nucletmycea;Fungi;Dikarya;Basidiomycota;Pucciniomycotina;Agaricostilbomycetes;Agaricostilbales;Kondoaceae;Kondoa;Kondoa
OTU_492	Fungi	Chytridiomycota	Chytridiomycetes	Rhizophydiales	Halomycetaceae	Paranamyces	Paranamyces uniporus	k__Fungi;p__Chytridiomycota;c__Rhizophydiomycetes;o__Rhizophydiales;f__Rhizophydiales_fam_Incertae_sedis;g__Operculomyces;s__Operculomyces_laminatus	Eukaryota;Amorphea;Obazoa;Opisthokonta;Nucletmycea;Fungi;Chytridiomycota;Incertae	Eukaryota;Amorphea;Obazoa;Opisthokonta;Nucletmycea;Fungi;Chytridiomycota;Incertae
OTU_492885	Fungi	Chytridiomycota	NA	NA	NA	NA	uncultured Chytridiomycota	k__Fungi;p__unidentified;c__unidentified;o__unidentified;f__unidentified;g__unidentified;s__Fungi_sp	Eukaryota;Amorphea;Obazoa;Opisthokonta;Nucletmycea;Fungi;Chytridiomycota;Incertae	Eukaryota;Amorphea;Obazoa;Opisthokonta;Nucletmycea;Fungi;Chytridiomycota;Incertae
OTU_494424	Fungi	NA	NA	NA	NA	NA	uncultured fungus	k__Fungi;p__unidentified;c__unidentified;o__unidentified;f__unidentified;g__unidentified;s__Fungi_sp	Eukaryota;Amorphea;Obazoa;Opisthokonta;Nucletmycea;Fungi;Cryptomycota;Incertae	Eukaryota;Amorphea;Obazoa;Opisthokonta;Nucletmycea;Fungi;Cryptomycota;LKM11;uncultured
OTU_5	Fungi	Cryptomycota	NA	NA	NA	NA	uncultured Cryptomycota	NA	Eukaryota;Amorphea;Obazoa;Opisthokonta;Nucletmycea;Fungi;Cryptomycota;Incertae	Eukaryota;Amorphea;Obazoa;Opisthokonta;Nucletmycea;Fungi;Dikarya;Ascomycota;Pezizomycotina;Sordariomycetes;Glomerellales;Plectosphaerellaceae;Gibellulopsis;Gibellulopsis
OTU_504	Fungi	Blastocladiomycota	Physodermatomycetes	Physodermatales	Physodermataceae	Paraphysoderma	Paraphysoderma sedebokerense	k__Fungi;p__unidentified;c__unidentified;o__unidentified;f__unidentified;g__unidentified;s__Fungi_sp	Eukaryota;Amorphea;Obazoa;Opisthokonta;Nucletmycea;Fungi;Mucoromycota;Mortierellomycotina;Incertae	Eukaryota;Amorphea;Obazoa;Opisthokonta;Nucletmycea;Fungi;uncultured;metagenome
OTU_51	Fungi	Cryptomycota	NA	NA	NA	NA	uncultured Cryptomycota	k__Fungi;p__unidentified;c__unidentified;o__unidentified;f__unidentified;g__unidentified;s__Fungi_sp	Eukaryota;Amorphea;Obazoa;Opisthokonta;Nucletmycea;Fungi;Cryptomycota;Incertae	Eukaryota;Amorphea;Obazoa;Opisthokonta;Nucletmycea;Fungi;Cryptomycota;LKM11;uncultured
OTU_5106	Fungi	Cryptomycota	NA	NA	NA	Paramicrosporidium	Paramicrosporidium saccamoebae	k__Fungi;p__Rozellomycota;c__unidentified;o__unidentified;f__unidentified;g__unidentified;s__Rozellomycota_sp	Eukaryota;Amorphea;Obazoa;Opisthokonta;Nucletmycea;Fungi;Chytridiomycota;Incertae	Eukaryota;Amorphea;Obazoa;Opisthokonta;Nucletmycea;Fungi;Cryptomycota;Incertae
OTU_51149	Fungi	Ascomycota	Lecanoromycetes	Umbilicariales	Umbilicariaceae	Lasallia	Lasallia pustulata	k__Fungi;p__Ascomycota;c__Leotiomycetes;o__unidentified;f__unidentified;g__unidentified;s__Leotiomycetes_sp	Eukaryota;Amorphea;Obazoa;Opisthokonta;Nucletmycea;Fungi;Dikarya;Ascomycota;Pezizomycotina;Lecanoromycetes;Umbilicariales;Umbilicaria	Eukaryota;Amorphea;Obazoa;Opisthokonta;Nucletmycea;Fungi;Dikarya;Ascomycota;Pezizomycotina;Xylonomycetes;Incertae
OTU_515	Fungi	NA	NA	NA	NA	NA	uncultured fungus	k__Fungi;p__Chytridiomycota;c__unidentified;o__unidentified;f__unidentified;g__unidentified;s__Chytridiomycota_sp	Eukaryota;Amorphea;Obazoa;Opisthokonta;Nucletmycea;Fungi;Chytridiomycota;Incertae	Eukaryota;Amorphea;Obazoa;Opisthokonta;Nucletmycea;Fungi;Cryptomycota;Incertae
OTU_516	Fungi	Ascomycota	Dothideomycetes	Pleosporales	Phaeosphaeriaceae	Parastagonospora	Parastagonospora nodorum	k__Fungi;p__Ascomycota;c__Dothideomycetes;o__Pleosporales;f__Phaeosphaeriaceae;g__Neosetophoma;s__Neosetophoma_samararum	Eukaryota;Amorphea;Obazoa;Opisthokonta;Nucletmycea;Fungi;Dikarya;Ascomycota;Pezizomycotina;Dothideomycetes;Pleosporales;Phaeosphaeriaceae;Phaeosphaeria;Hymenoscyphus	Eukaryota;Amorphea;Obazoa;Opisthokonta;Nucletmycea;Fungi;Dikarya;Ascomycota;Pezizomycotina;Dothideomycetes;Pleosporales;Phaeosphaeriaceae;Phaeosphaeria;Leptosphaeria
OTU_5176	Fungi	Chytridiomycota	Monoblepharidomycetes	Monoblepharidales	Gonapodyaceae	Gonapodya	Gonapodya sp.	k__Fungi;p__unidentified;c__unidentified;o__unidentified;f__unidentified;g__unidentified;s__Fungi_sp	Eukaryota;Amorphea;Obazoa;Opisthokonta;Nucletmycea;Fungi;Chytridiomycota;Incertae	Eukaryota;Amorphea;Obazoa;Opisthokonta;Nucletmycea;Fungi;Chytridiomycota;Incertae
OTU_51948	Fungi	Chytridiomycota	Chytridiomycetes	NA	NA	Catenomyces	Catenomyces persicinus	k__Fungi;p__Aphelidiomycota;c__unidentified;o__unidentified;f__unidentified;g__unidentified;s__Aphelidiomycota_sp	Eukaryota;Amorphea;Obazoa;Opisthokonta;Nucletmycea;Fungi;Dikarya;Basidiomycota;Agaricomycotina;Geminibasidiomycetes;Geminibasidiales;Geminibasidiaceae;Basidioascus;Basidioascus	Eukaryota;Amorphea;Obazoa;Opisthokonta;Nucletmycea;Fungi;Chytridiomycota;Incertae
OTU_51982	Fungi	Basidiomycota	Agaricomycetes	Boletales	Gomphidiaceae	Gomphidius	Gomphidius glutinosus	k__Fungi;p__unidentified;c__unidentified;o__unidentified;f__unidentified;g__unidentified;s__Fungi_sp	Eukaryota;Amorphea;Obazoa;Opisthokonta;Nucletmycea;Fungi;Dikarya;Basidiomycota;Agaricomycotina;Agaricomycetes;Boletales;Rhizopogon	Eukaryota;Amorphea;Obazoa;Opisthokonta;Nucletmycea;Fungi;Dikarya;Basidiomycota;Agaricomycotina;Agaricomycetes;Boletales;Suillaceae;Suillus;Suillus
OTU_5239	Fungi	Chytridiomycota	Chytridiomycetes	Chytridiales	NA	NA	uncultured Chytridiales	k__Fungi;p__Chytridiomycota;c__Rhizophydiomycetes;o__Rhizophydiales;f__Rhizophydiaceae;g__Rhizophydium;s__Rhizophydium_sp	Eukaryota;Amorphea;Obazoa;Opisthokonta;Nucletmycea;Fungi;Chytridiomycota;Incertae	Eukaryota;Amorphea;Obazoa;Opisthokonta;Nucletmycea;Fungi;Chytridiomycota;Incertae
OTU_5241	Fungi	Basidiomycota	Agaricomycetes	Polyporales	Polyporaceae	Trametes	Trametes hirsuta	k__Fungi;p__Basidiomycota;c__Agaricomycetes;o__Hymenochaetales;f__Schizoporaceae;g__Hyphodontia;s__Hyphodontia_quercina	Eukaryota;Amorphea;Obazoa;Opisthokonta;Nucletmycea;Fungi;Dikarya;Basidiomycota;Agaricomycotina;Agaricomycetes;Polyporales;Postia;Postia	Eukaryota;Amorphea;Obazoa;Opisthokonta;Nucletmycea;Fungi;Dikarya;Basidiomycota;Agaricomycotina;Agaricomycetes;Agaricales;Cyphellaceae;Globulicium;Globulicium
OTU_53	Fungi	NA	NA	NA	NA	NA	uncultured fungus	k__Fungi;p__Rozellomycota;c__unidentified;o__unidentified;f__unidentified;g__unidentified;s__Rozellomycota_sp	Eukaryota;Amorphea;Obazoa;Opisthokonta;Nucletmycea;Fungi;Dikarya;Basidiomycota;Agaricomycotina;Tremellomycetes;Tremellales;uncultured	Eukaryota;Amorphea;Obazoa;Opisthokonta;Nucletmycea;Fungi;Cryptomycota;LKM11;uncultured
OTU_53105	Fungi	Ascomycota	Lecanoromycetes	Acarosporales	Acarosporaceae	Myriospora	Myriospora smaragdula	k__Fungi;p__Ascomycota;c__Sordariomycetes;o__unidentified;f__unidentified;g__unidentified;s__Sordariomycetes_sp	Eukaryota;Amorphea;Obazoa;Opisthokonta;Nucletmycea;Fungi;Dikarya;Ascomycota;Pezizomycotina;Eurotiomycetes;Eurotiales;Aspergillus	Eukaryota;Amorphea;Obazoa;Opisthokonta;Nucletmycea;Fungi;Dikarya;Ascomycota;Pezizomycotina;Lecanoromycetes;Acarosporales;Acarosporaceae;Myriospora;Myriospora
OTU_534	Fungi	Cryptomycota	NA	NA	NA	NA	Cryptomycota sp.	k__Fungi;p__Rozellomycota;c__unidentified;o__unidentified;f__unidentified;g__unidentified;s__Rozellomycota_sp	Eukaryota;Amorphea;Obazoa;Opisthokonta;Nucletmycea;Fungi;Cryptomycota;Incertae	Eukaryota;Amorphea;Obazoa;Opisthokonta;Nucletmycea;Fungi;LKM15;uncultured
OTU_5341	Fungi	Cryptomycota	NA	NA	NA	NA	uncultured Cryptomycota	k__Fungi;p__Rozellomycota;c__unidentified;o__unidentified;f__unidentified;g__unidentified;s__Rozellomycota_sp	Eukaryota;Amorphea;Obazoa;Opisthokonta;Nucletmycea;Fungi;Cryptomycota;Incertae	Eukaryota;Amorphea;Obazoa;Opisthokonta;Nucletmycea;Fungi;Cryptomycota;Incertae
OTU_535	Fungi	Ascomycota	Eurotiomycetes	Chaetothyriales	Herpotrichiellaceae	Exophiala	Exophiala lecanii-corni	k__Fungi;p__unidentified;c__unidentified;o__unidentified;f__unidentified;g__unidentified;s__Fungi_sp	Eukaryota;Amorphea;Obazoa;Opisthokonta;Nucletmycea;Fungi;Dikarya;Ascomycota;Pezizomycotina;Eurotiomycetes;Chaetothyriales;Fonsecaea	Eukaryota;Amorphea;Obazoa;Opisthokonta;Nucletmycea;Fungi;Dikarya;Ascomycota;Pezizomycotina;Eurotiomycetes;Chaetothyriales;Herpotrichiellaceae;Exophiala;uncultured
OTU_53533	Fungi	Basidiomycota	Agaricomycetes	Polyporales	Polyporaceae	Lenzites	Lenzites betulinus	k__Fungi;p__Basidiomycota;c__Agaricomycetes;o__Hymenochaetales;f__Schizoporaceae;g__Xylodon;s__Xylodon_sp	Eukaryota;Amorphea;Obazoa;Opisthokonta;Nucletmycea;Fungi;Dikarya;Basidiomycota;Agaricomycotina;Agaricomycetes;Polyporales;Postia;Postia	Eukaryota;Amorphea;Obazoa;Opisthokonta;Nucletmycea;Fungi;Dikarya;Basidiomycota;Agaricomycotina;Agaricomycetes;Polyporales;Fomitopsis;Fomitopsis
OTU_538	Fungi	Ascomycota	Leotiomycetes	Erysiphales	Erysiphaceae	Blumeria	Blumeria graminis	k__Fungi;p__Ascomycota;c__Eurotiomycetes;o__Eurotiales;f__Aspergillaceae;g__Penicillium;s__Penicillium_corylophilum	Eukaryota;Amorphea;Obazoa;Opisthokonta;Nucletmycea;Fungi;Dikarya;Ascomycota;Pezizomycotina;Eurotiomycetes;Eurotiales;Penicillium	Eukaryota;Amorphea;Obazoa;Opisthokonta;Nucletmycea;Fungi;Dikarya;Ascomycota;Pezizomycotina;Eurotiomycetes;Eurotiales;Trichocomaceae;Talaromyces;Penicillium
OTU_539	Fungi	Ascomycota	Eurotiomycetes	Eurotiales	Aspergillaceae	Penicillium	Penicillium solitum	k__Fungi;p__Ascomycota;c__Eurotiomycetes;o__Eurotiales;f__Aspergillaceae;g__Penicillium;s__Penicillium_sp	Eukaryota;Amorphea;Obazoa;Opisthokonta;Nucletmycea;Fungi;Dikarya;Ascomycota;Pezizomycotina;Eurotiomycetes;Eurotiales;Aspergillaceae;Aspergillus;Penicillium	Eukaryota;Amorphea;Obazoa;Opisthokonta;Nucletmycea;Fungi;Dikarya;Ascomycota;Pezizomycotina;Eurotiomycetes;Eurotiales;Aspergillaceae;Penicillium;Penicillium
OTU_5407	Fungi	Chytridiomycota	Chytridiomycetes	Rhizophlyctidales	Rhizophlyctidaceae	Rhizophlyctis	Rhizophlyctis rosea	k__Fungi;p__unidentified;c__unidentified;o__unidentified;f__unidentified;g__unidentified;s__Fungi_sp	Eukaryota;Amorphea;Obazoa;Opisthokonta;Nucletmycea;Fungi;Chytridiomycota;Incertae	Eukaryota;Amorphea;Obazoa;Opisthokonta;Nucletmycea;Fungi;Chytridiomycota;Incertae
OTU_54230	Fungi	Chytridiomycota	NA	NA	NA	NA	uncultured Chytridiomycota	k__Fungi;p__Aphelidiomycota;c__unidentified;o__unidentified;f__unidentified;g__unidentified;s__Aphelidiomycota_sp	Eukaryota;Amorphea;Obazoa;Opisthokonta;Nucletmycea;Fungi;Chytridiomycota;Incertae	Eukaryota;Amorphea;Obazoa;Opisthokonta;Nucletmycea;Fungi;Chytridiomycota;Incertae
OTU_5464	Fungi	Chytridiomycota	NA	NA	NA	NA	uncultured Chytridiomycota	k__Fungi;p__Aphelidiomycota;c__unidentified;o__unidentified;f__unidentified;g__unidentified;s__Aphelidiomycota_sp	Eukaryota;Amorphea;Obazoa;Opisthokonta;Nucletmycea;Fungi;Chytridiomycota;Incertae	Eukaryota;Amorphea;Obazoa;Opisthokonta;Nucletmycea;Fungi;Chytridiomycota;Incertae
OTU_5485	Fungi	NA	NA	NA	NA	NA	uncultured fungus	k__Fungi;p__unidentified;c__unidentified;o__unidentified;f__unidentified;g__unidentified;s__Fungi_sp	Eukaryota;Amorphea;Obazoa;Opisthokonta;Nucletmycea;Fungi;Chytridiomycota;Incertae	Eukaryota;Amorphea;Obazoa;Opisthokonta;Nucletmycea;Fungi;Chytridiomycota;Incertae
OTU_55	Fungi	Ascomycota	Dothideomycetes	Cladosporiales	Cladosporiaceae	Cladosporium	Cladosporium herbarum	k__Fungi;p__Ascomycota;c__Dothideomycetes;o__Capnodiales;f__Cladosporiaceae;g__Cladosporium;s__Cladosporium_sp	Eukaryota;Amorphea;Obazoa;Opisthokonta;Nucletmycea;Fungi;Dikarya;Ascomycota;Pezizomycotina;Dothideomycetes;Capnodiales;Cladosporiaceae;Cladosporium;Cladosporium	Eukaryota;Amorphea;Obazoa;Opisthokonta;Nucletmycea;Fungi;Dikarya;Ascomycota;Pezizomycotina;Dothideomycetes;Capnodiales;Cladosporiaceae;Cladosporium;Cladosporium
OTU_5638	Fungi	Chytridiomycota	Chytridiomycetes	Spizellomycetales	Powellomycetaceae	Powellomyces	Powellomyces hirtus	k__Fungi;p__unidentified;c__unidentified;o__unidentified;f__unidentified;g__unidentified;s__Fungi_sp	Eukaryota;Amorphea;Obazoa;Opisthokonta;Nucletmycea;Fungi;Chytridiomycota;Incertae	Eukaryota;Amorphea;Obazoa;Opisthokonta;Nucletmycea;Fungi;uncultured;metagenome
OTU_56380	Fungi	NA	NA	NA	NA	NA	uncultured fungus	k__Fungi;p__unidentified;c__unidentified;o__unidentified;f__unidentified;g__unidentified;s__Fungi_sp	Eukaryota;Amorphea;Obazoa;Opisthokonta;Nucletmycea;Fungi;Dikarya;Basidiomycota;Agaricomycotina;Tremellomycetes;Tremellales;uncultured	Eukaryota;Amorphea;Obazoa;Opisthokonta;Nucletmycea;Fungi;Cryptomycota;uncultured;uncultured
OTU_570	Fungi	Cryptomycota	NA	NA	NA	NA	uncultured Cryptomycota	k__Fungi;p__Rozellomycota;c__Rozellomycotina_cls_Incertae_sedis;o__GS08;f__unidentified;g__unidentified;s__GS08_sp	Eukaryota;Amorphea;Obazoa;Opisthokonta;Nucletmycea;Fungi;Cryptomycota;Incertae	Eukaryota;Amorphea;Obazoa;Opisthokonta;Nucletmycea;Fungi;Chytridiomycota;Incertae
OTU_5735	Fungi	Chytridiomycota	Chytridiomycetes	Chytridiales	Chytriomycetaceae	Chytriomyces	Chytriomyces hyalinus	k__Fungi;p__Glomeromycota;c__Glomeromycetes;o__Glomerales;f__Glomeraceae;g__Glomus;s__Glomus_sp	Eukaryota;Amorphea;Obazoa;Opisthokonta;Nucletmycea;Fungi;Chytridiomycota;Incertae	Eukaryota;Amorphea;Obazoa;Opisthokonta;Nucletmycea;Fungi;Chytridiomycota;Incertae
OTU_574	Fungi	NA	NA	NA	NA	NA	uncultured fungus	k__Fungi;p__Chytridiomycota;c__Rhizophlyctidomycetes;o__Rhizophlyctidales;f__Rhizophlyctidaceae;g__Rhizophlyctis;s__Rhizophlyctis_rosea	Eukaryota;Amorphea;Obazoa;Opisthokonta;Nucletmycea;Fungi;Chytridiomycota;Incertae	Eukaryota;Amorphea;Obazoa;Opisthokonta;Nucletmycea;Fungi;Chytridiomycota;Incertae
OTU_575	Fungi	Ascomycota	Lecanoromycetes	Acarosporales	Acarosporaceae	Myriospora	Myriospora smaragdula	k__Fungi;p__Ascomycota;c__Sordariomycetes;o__unidentified;f__unidentified;g__unidentified;s__Sordariomycetes_sp	Eukaryota;Amorphea;Obazoa;Opisthokonta;Nucletmycea;Fungi;Dikarya;Ascomycota;Pezizomycotina;Eurotiomycetes;Eurotiales;Aspergillus	Eukaryota;Amorphea;Obazoa;Opisthokonta;Nucletmycea;Fungi;Dikarya;Ascomycota;Pezizomycotina;Lecanoromycetes;Acarosporales;Acarosporaceae;Myriospora;Myriospora
OTU_5764	Fungi	Cryptomycota	NA	NA	NA	NA	uncultured Cryptomycota	k__Fungi;p__unidentified;c__unidentified;o__unidentified;f__unidentified;g__unidentified;s__Fungi_sp	Eukaryota;Amorphea;Obazoa;Opisthokonta;Nucletmycea;Fungi;Mucoromycota;Glomeromycotina;Glomeromycetes;Paraglomerales;Paraglomeraceae;Paraglomus;Paraglomus	Eukaryota;Amorphea;Obazoa;Opisthokonta;Nucletmycea;Fungi;Dikarya;Basidiomycota;Agaricomycotina;Agaricomycetes;Agaricales;Pleurotaceae;Pleurotus;metagenome
OTU_580	Fungi	NA	NA	NA	NA	NA	uncultured fungus	k__Fungi;p__unidentified;c__unidentified;o__unidentified;f__unidentified;g__unidentified;s__Fungi_sp	Eukaryota;Amorphea;Obazoa;Opisthokonta;Nucletmycea;Fungi;Dikarya;Basidiomycota;Agaricomycotina;Tremellomycetes;Tremellales;uncultured	Eukaryota;Amorphea;Obazoa;Opisthokonta;Nucletmycea;Fungi;Cryptomycota;Incertae
OTU_59176	Fungi	NA	NA	NA	NA	NA	uncultured fungus	k__Fungi;p__unidentified;c__unidentified;o__unidentified;f__unidentified;g__unidentified;s__Fungi_sp	Eukaryota;Amorphea;Obazoa;Opisthokonta;Nucletmycea;Fungi;Chytridiomycota;Incertae	Eukaryota;Amorphea;Obazoa;Opisthokonta;Nucletmycea;Fungi;Cryptomycota;LKM11;uncultured
OTU_5927	Fungi	Ascomycota	Saccharomycetes	Saccharomycetales	Debaryomycetaceae	Teunomyces	Teunomyces kruisii	k__Fungi;p__Ascomycota;c__Saccharomycetes;o__Saccharomycetales;f__Saccharomycetales_fam_Incertae_sedis;g__Candida;s__Candida_argentea	Eukaryota;Amorphea;Obazoa;Opisthokonta;Nucletmycea;Fungi;Dikarya;Ascomycota;Saccharomycotina;Saccharomycetes;Saccharomycetales;Spathaspora	Eukaryota;Amorphea;Obazoa;Opisthokonta;Nucletmycea;Fungi;Dikarya;Ascomycota;Saccharomycotina;Saccharomycetes;Saccharomycetales;Debaryomycetaceae;Candida
OTU_5929	Fungi	Basidiomycota	Exobasidiomycetes	Exobasidiales	Exobasidiaceae	Exobasidium	Exobasidium vaccinii	k__Fungi;p__unidentified;c__unidentified;o__unidentified;f__unidentified;g__unidentified;s__Fungi_sp	Eukaryota;Amorphea;Obazoa;Opisthokonta;Nucletmycea;Fungi;Dikarya;Basidiomycota;Ustilaginomycotina;Exobasidiomycetes;Exobasidium	Eukaryota;Amorphea;Obazoa;Opisthokonta;Nucletmycea;Fungi;Dikarya;Basidiomycota;Ustilaginomycotina;Exobasidiomycetes;Exobasidiales;Exobasidiaceae;Exobasidium;Exobasidium
OTU_5955	Fungi	NA	NA	NA	NA	NA	uncultured fungus	k__Fungi;p__unidentified;c__unidentified;o__unidentified;f__unidentified;g__unidentified;s__Fungi_sp	Eukaryota;Amorphea;Obazoa;Opisthokonta;Nucletmycea;Fungi;Dikarya;Basidiomycota;Agaricomycotina;Tremellomycetes;Tremellales;uncultured	Eukaryota;Amorphea;Obazoa;Opisthokonta;Nucletmycea;Fungi;Cryptomycota;LKM11;uncultured
OTU_5989	Fungi	Cryptomycota	NA	NA	NA	Paramicrosporidium	Paramicrosporidium saccamoebae	k__Fungi;p__unidentified;c__unidentified;o__unidentified;f__unidentified;g__unidentified;s__Fungi_sp	Eukaryota;Amorphea;Obazoa;Opisthokonta;Nucletmycea;Fungi;Dikarya;Basidiomycota;Agaricomycotina;Tremellomycetes;Tremellales;uncultured	Eukaryota;Amorphea;Obazoa;Opisthokonta;Nucletmycea;Fungi;Cryptomycota;Incertae
OTU_6104	Fungi	Chytridiomycota	Chytridiomycetes	Cladochytriales	Nowakowskiellaceae	Nowakowskiella	Nowakowskiella sp.	k__Fungi;p__unidentified;c__unidentified;o__unidentified;f__unidentified;g__unidentified;s__Fungi_sp	Eukaryota;Amorphea;Obazoa;Opisthokonta;Nucletmycea;Fungi;Dikarya;Basidiomycota;Agaricomycotina;Tremellomycetes;Tremellales;uncultured	Eukaryota;Amorphea;Obazoa;Opisthokonta;Nucletmycea;Fungi;Cryptomycota;LKM11;uncultured
OTU_61129	Fungi	NA	NA	NA	NA	NA	uncultured fungus	k__Fungi;p__unidentified;c__unidentified;o__unidentified;f__unidentified;g__unidentified;s__Fungi_sp	Eukaryota;Amorphea;Obazoa;Opisthokonta;Nucletmycea;Fungi;Dikarya;Basidiomycota;Agaricomycotina;Tremellomycetes;Tremellales;uncultured	Eukaryota;Amorphea;Obazoa;Opisthokonta;Nucletmycea;Fungi;Cryptomycota;LKM11;uncultured
OTU_618	Fungi	Ascomycota	Saccharomycetes	Saccharomycetales	Dipodascaceae	Geotrichum	Geotrichum candidum	k__Fungi;p__Ascomycota;c__Saccharomycetes;o__Saccharomycetales;f__Dipodascaceae;g__Geotrichum;s__Geotrichum_sp	Eukaryota;Amorphea;Obazoa;Opisthokonta;Nucletmycea;Fungi;Dikarya;Ascomycota;Saccharomycotina;Saccharomycetes;Saccharomycetales;Dipodascaceae;Galactomyces;food	Eukaryota;Amorphea;Obazoa;Opisthokonta;Nucletmycea;Fungi;Dikarya;Ascomycota;Saccharomycotina;Saccharomycetes;Saccharomycetales;Dipodascaceae;Geotrichum;uncultured
OTU_619	Fungi	NA	NA	NA	NA	NA	uncultured fungus	k__Fungi;p__unidentified;c__unidentified;o__unidentified;f__unidentified;g__unidentified;s__Fungi_sp	Eukaryota;Amorphea;Obazoa;Opisthokonta;Nucletmycea;Fungi;Dikarya;Basidiomycota;Agaricomycotina;Tremellomycetes;Tremellales;uncultured	Eukaryota;Amorphea;Obazoa;Opisthokonta;Nucletmycea;Fungi;Cryptomycota;LKM11;uncultured
OTU_622	Fungi	NA	NA	NA	NA	NA	uncultured fungus	k__Fungi;p__Glomeromycota;c__unidentified;o__unidentified;f__unidentified;g__unidentified;s__Glomeromycota_sp	Eukaryota;Amorphea;Obazoa;Opisthokonta;Nucletmycea;Fungi;Mucoromycota;Glomeromycotina;Glomeromycetes;Glomerales;Glomeraceae;Funneliformis;Funneliformis	Eukaryota;Amorphea;Obazoa;Opisthokonta;Nucletmycea;Fungi;uncultured;uncultured
OTU_63000	Fungi	NA	NA	NA	NA	NA	uncultured fungus	k__Fungi;p__unidentified;c__unidentified;o__unidentified;f__unidentified;g__unidentified;s__Fungi_sp	Eukaryota;Amorphea;Obazoa;Opisthokonta;Nucletmycea;Fungi;Cryptomycota;Incertae	Eukaryota;Amorphea;Obazoa;Opisthokonta;Nucletmycea;Fungi;Cryptomycota;LKM11;uncultured
OTU_6313	Fungi	Ascomycota	Leotiomycetes	Rhytismatales	Calloriaceae	Calloria	Calloria variegata	NA	Eukaryota;Amorphea;Obazoa;Opisthokonta;Nucletmycea;Fungi;Basidiobolus	Eukaryota;Amorphea;Obazoa;Opisthokonta;Nucletmycea;Fungi;Mucoromycota;Glomeromycotina;Glomeromycetes;Glomerales;Glomeraceae;Rhizophagus;Rhizophagus
OTU_63211	Fungi	Cryptomycota	NA	NA	NA	NA	uncultured Cryptomycota	k__Fungi;p__Rozellomycota;c__unidentified;o__unidentified;f__unidentified;g__unidentified;s__Rozellomycota_sp	Eukaryota;Amorphea;Obazoa;Opisthokonta;Nucletmycea;Fungi;Cryptomycota;Incertae	Eukaryota;Amorphea;Obazoa;Opisthokonta;Nucletmycea;Fungi;Cryptomycota;LKM11;uncultured
OTU_63607	Fungi	Zoopagomycota	Kickxellomycetes	Kickxellales	Kickxellaceae	Coemansia	Coemansia interrupta	k__Fungi;p__Rozellomycota;c__unidentified;o__unidentified;f__unidentified;g__unidentified;s__Rozellomycota_sp	Eukaryota;Amorphea;Obazoa;Opisthokonta;Nucletmycea;Fungi;Chytridiomycota;Incertae	Eukaryota;Amorphea;Obazoa;Opisthokonta;Nucletmycea;Fungi;Cryptomycota;uncultured;uncultured
OTU_6371	Fungi	Basidiomycota	Agaricomycetes	Boletales	Gomphidiaceae	Gomphidius	Gomphidius glutinosus	k__Fungi;p__unidentified;c__unidentified;o__unidentified;f__unidentified;g__unidentified;s__Fungi_sp	Eukaryota;Amorphea;Obazoa;Opisthokonta;Nucletmycea;Fungi;Dikarya;Basidiomycota;Agaricomycotina;Agaricomycetes;Boletales;Rhizopogon	Eukaryota;Amorphea;Obazoa;Opisthokonta;Nucletmycea;Fungi;Dikarya;Basidiomycota;Agaricomycotina;Agaricomycetes;Boletales;Suillaceae;Suillus;Suillus
OTU_638	Fungi	Cryptomycota	NA	NA	NA	NA	uncultured Cryptomycota	k__Fungi;p__unidentified;c__unidentified;o__unidentified;f__unidentified;g__unidentified;s__Fungi_sp	Eukaryota;Amorphea;Obazoa;Opisthokonta;Nucletmycea;Fungi;Cryptomycota;Incertae	Eukaryota;Amorphea;Obazoa;Opisthokonta;Nucletmycea;Fungi;Cryptomycota;LKM11;uncultured
OTU_64	Fungi	Chytridiomycota	Chytridiomycetes	Rhizophydiales	Alphamycetaceae	Betamyces	Betamyces sp.	k__Fungi;p__unidentified;c__unidentified;o__unidentified;f__unidentified;g__unidentified;s__Fungi_sp	Eukaryota;Amorphea;Obazoa;Opisthokonta;Nucletmycea;Fungi;Chytridiomycota;Incertae	Eukaryota;Amorphea;Obazoa;Opisthokonta;Nucletmycea;Fungi;Chytridiomycota;Incertae
OTU_64023	Fungi	NA	NA	NA	NA	NA	uncultured fungus	k__Fungi;p__Rozellomycota;c__unidentified;o__unidentified;f__unidentified;g__unidentified;s__Rozellomycota_sp	Eukaryota;Amorphea;Obazoa;Opisthokonta;Nucletmycea;Fungi;Cryptomycota;Incertae	Eukaryota;Amorphea;Obazoa;Opisthokonta;Nucletmycea;Fungi;Cryptomycota;LKM11;uncultured
OTU_6442	Fungi	Chytridiomycota	Chytridiomycetes	Cladochytriales	NA	NA	Cladochytriales sp.	k__Fungi;p__Chytridiomycota;c__Cladochytriomycetes;o__Cladochytriales;f__unidentified;g__unidentified;s__Cladochytriales_sp	Eukaryota;Amorphea;Obazoa;Opisthokonta;Nucletmycea;Fungi;Chytridiomycota;Incertae	Eukaryota;Amorphea;Obazoa;Opisthokonta;Nucletmycea;Fungi;Chytridiomycota;Incertae
OTU_6571	Fungi	Cryptomycota	NA	NA	NA	NA	Cryptomycota sp.	k__Fungi;p__Rozellomycota;c__unidentified;o__unidentified;f__unidentified;g__unidentified;s__Rozellomycota_sp	Eukaryota;Amorphea;Obazoa;Opisthokonta;Nucletmycea;Fungi;Cryptomycota;Incertae	Eukaryota;Amorphea;Obazoa;Opisthokonta;Nucletmycea;Fungi;LKM15;uncultured
OTU_6573	Fungi	Basidiomycota	Agaricomycetes	Polyporales	Meripilaceae	Physisporinus	Physisporinus sanguinolentus	k__Fungi;p__Rozellomycota;c__unidentified;o__unidentified;f__unidentified;g__unidentified;s__Rozellomycota_sp	Eukaryota;Amorphea;Obazoa;Opisthokonta;Nucletmycea;Fungi;Dikarya;Basidiomycota;Agaricomycotina;Agaricomycetes;Auriculariales;Hyaloriaceae;Tremiscus;Guepinia	Eukaryota;Amorphea;Obazoa;Opisthokonta;Nucletmycea;Fungi;LKM15;uncultured
OTU_660	Fungi	NA	NA	NA	NA	NA	uncultured fungus	k__Fungi;p__unidentified;c__unidentified;o__unidentified;f__unidentified;g__unidentified;s__Fungi_sp	Eukaryota;Amorphea;Obazoa;Opisthokonta;Nucletmycea;Fungi;Dikarya;Basidiomycota;Ustilaginomycotina;Exobasidiomycetes;Malassezia	Eukaryota;Amorphea;Obazoa;Opisthokonta;Nucletmycea;Fungi;LKM15;uncultured
OTU_6620	Fungi	NA	NA	NA	NA	NA	uncultured fungus	k__Fungi;p__Chytridiomycota;c__Lobulomycetes;o__unidentified;f__unidentified;g__unidentified;s__Lobulomycetes_sp	Eukaryota;Amorphea;Obazoa;Opisthokonta;Nucletmycea;Fungi;Chytridiomycota;Incertae	Eukaryota;Amorphea;Obazoa;Opisthokonta;Nucletmycea;Fungi;Chytridiomycota;Incertae
OTU_6638	Fungi	Basidiomycota	Agaricomycetes	Corticiales	Corticiaceae	Sistotrema	Sistotrema sernanderi	k__Fungi;p__unidentified;c__unidentified;o__unidentified;f__unidentified;g__unidentified;s__Fungi_sp	Eukaryota;Amorphea;Obazoa;Opisthokonta;Nucletmycea;Fungi;Dikarya;Basidiomycota;Agaricomycotina;Agaricomycetes;Cantharellales;Burgoa	Eukaryota;Amorphea;Obazoa;Opisthokonta;Nucletmycea;Fungi;Dikarya;Basidiomycota;Agaricomycotina;Agaricomycetes;Corticiales;Corticiaceae;Sistotrema;Sistotrema
OTU_667	Fungi	NA	NA	NA	NA	NA	uncultured rhizosphere zygomycete	k__Fungi;p__unidentified;c__unidentified;o__unidentified;f__unidentified;g__unidentified;s__Fungi_sp	Eukaryota;Amorphea;Obazoa;Opisthokonta;Nucletmycea;Fungi;Dikarya;Basidiomycota;Agaricomycotina;Tremellomycetes;Tremellales;uncultured	Eukaryota;Amorphea;Obazoa;Opisthokonta;Nucletmycea;Fungi;Cryptomycota;LKM11;uncultured
OTU_67	Fungi	Chytridiomycota	Chytridiomycetes	Rhizophydiales	Alphamycetaceae	Betamyces	Betamyces sp.	k__Fungi;p__Chytridiomycota;c__unidentified;o__unidentified;f__unidentified;g__unidentified;s__Chytridiomycota_sp	Eukaryota;Amorphea;Obazoa;Opisthokonta;Nucletmycea;Fungi;Chytridiomycota;Incertae	Eukaryota;Amorphea;Obazoa;Opisthokonta;Nucletmycea;Fungi;Chytridiomycota;Incertae
OTU_6778	Fungi	NA	NA	NA	NA	NA	uncultured fungus	k__Fungi;p__Chytridiomycota;c__Lobulomycetes;o__Lobulomycetales;f__unidentified;g__unidentified;s__Lobulomycetales_sp	Eukaryota;Amorphea;Obazoa;Opisthokonta;Nucletmycea;Fungi;Chytridiomycota;Incertae	Eukaryota;Amorphea;Obazoa;Opisthokonta;Nucletmycea;Fungi;Chytridiomycota;Incertae
OTU_679	Fungi	Chytridiomycota	Chytridiomycetes	Rhizophydiales	Terramycetaceae	Terramyces	Terramyces sp.	k__Fungi;p__Chytridiomycota;c__Rhizophydiomycetes;o__Rhizophydiales;f__unidentified;g__unidentified;s__Rhizophydiales_sp	Eukaryota;Amorphea;Obazoa;Opisthokonta;Nucletmycea;Fungi;Chytridiomycota;Incertae	Eukaryota;Amorphea;Obazoa;Opisthokonta;Nucletmycea;Fungi;Chytridiomycota;Incertae
OTU_69313	Fungi	Chytridiomycota	NA	NA	NA	NA	uncultured Chytridiomycota	NA	Eukaryota;Amorphea;Obazoa;Opisthokonta;Nucletmycea;Fungi;Chytridiomycota;Incertae	Eukaryota;Amorphea;Obazoa;Opisthokonta;Nucletmycea;Fungi;Chytridiomycota;Incertae
OTU_69441	Fungi	Cryptomycota	NA	NA	NA	Paramicrosporidium	Paramicrosporidium saccamoebae	k__Fungi;p__unidentified;c__unidentified;o__unidentified;f__unidentified;g__unidentified;s__Fungi_sp	Eukaryota;Amorphea;Obazoa;Opisthokonta;Nucletmycea;Fungi;Chytridiomycota;Incertae	Eukaryota;Amorphea;Obazoa;Opisthokonta;Nucletmycea;Fungi;Cryptomycota;Incertae
OTU_69565	Fungi	NA	NA	NA	NA	NA	uncultured fungus	k__Fungi;p__unidentified;c__unidentified;o__unidentified;f__unidentified;g__unidentified;s__Fungi_sp	Eukaryota;Amorphea;Obazoa;Opisthokonta;Nucletmycea;Fungi;Cryptomycota;Incertae	Eukaryota;Amorphea;Obazoa;Opisthokonta;Nucletmycea;Fungi;Mucoromycota;Mortierellomycotina;Incertae
OTU_696	Fungi	Chytridiomycota	Chytridiomycetes	Rhizophlyctidales	Rhizophlyctidaceae	Rhizophlyctis	Rhizophlyctis rosea	k__Fungi;p__unidentified;c__unidentified;o__unidentified;f__unidentified;g__unidentified;s__Fungi_sp	Eukaryota;Amorphea;Obazoa;Opisthokonta;Nucletmycea;Fungi;Chytridiomycota;Incertae	Eukaryota;Amorphea;Obazoa;Opisthokonta;Nucletmycea;Fungi;Cryptomycota;LKM11;uncultured
OTU_7	Fungi	NA	NA	NA	NA	NA	uncultured fungus	k__Fungi;p__unidentified;c__unidentified;o__unidentified;f__unidentified;g__unidentified;s__Fungi_sp	Eukaryota;Amorphea;Obazoa;Opisthokonta;Nucletmycea;Fungi;Dikarya;Basidiomycota;Agaricomycotina;Tremellomycetes;Tremellales;uncultured	Eukaryota;Amorphea;Obazoa;Opisthokonta;Nucletmycea;Fungi;Cryptomycota;LKM11;uncultured
OTU_702	Fungi	Ascomycota	Eurotiomycetes	Chaetothyriales	Herpotrichiellaceae	Exophiala	Exophiala lecanii-corni	k__Fungi;p__Ascomycota;c__Eurotiomycetes;o__Chaetothyriales;f__Chaetothyriales_fam_Incertae_sedis;g__Neophaeococcomyces;s__Neophaeococcomyces_catenatus	Eukaryota;Amorphea;Obazoa;Opisthokonta;Nucletmycea;Fungi;Dikarya;Ascomycota;Pezizomycotina;Eurotiomycetes;Chaetothyriales;Fonsecaea	Eukaryota;Amorphea;Obazoa;Opisthokonta;Nucletmycea;Fungi;Dikarya;Ascomycota;Pezizomycotina;Eurotiomycetes;Chaetothyriales;Herpotrichiellaceae;Exophiala;fungal
OTU_7029	Fungi	NA	NA	NA	NA	NA	uncultured fungus	k__Fungi;p__Chytridiomycota;c__unidentified;o__unidentified;f__unidentified;g__unidentified;s__Chytridiomycota_sp	Eukaryota;Amorphea;Obazoa;Opisthokonta;Nucletmycea;Fungi;Chytridiomycota;Incertae	Eukaryota;Amorphea;Obazoa;Opisthokonta;Nucletmycea;Fungi;Chytridiomycota;Incertae
OTU_70364	Fungi	Cryptomycota	NA	NA	NA	NA	uncultured Cryptomycota	k__Fungi;p__unidentified;c__unidentified;o__unidentified;f__unidentified;g__unidentified;s__Fungi_sp	Eukaryota;Amorphea;Obazoa;Opisthokonta;Nucletmycea;Fungi;Cryptomycota;Incertae	Eukaryota;Amorphea;Obazoa;Opisthokonta;Nucletmycea;Fungi;Cryptomycota;LKM11;uncultured
OTU_71	Fungi	Ascomycota	Dothideomycetes	Cladosporiales	Cladosporiaceae	Cladosporium	Cladosporium herbarum	k__Fungi;p__Ascomycota;c__Dothideomycetes;o__Capnodiales;f__Cladosporiaceae;g__Cladosporium;s__Cladosporium_sp	Eukaryota;Amorphea;Obazoa;Opisthokonta;Nucletmycea;Fungi;Dikarya;Ascomycota;Pezizomycotina;Dothideomycetes;Capnodiales;Cladosporiaceae;Cladosporium;Cladosporium	Eukaryota;Amorphea;Obazoa;Opisthokonta;Nucletmycea;Fungi;Dikarya;Ascomycota;Pezizomycotina;Dothideomycetes;Capnodiales;Cladosporiaceae;Cladosporium;Cladosporium
OTU_713	Fungi	Cryptomycota	NA	NA	NA	NA	Cryptomycota sp.	k__Fungi;p__Rozellomycota;c__Rozellomycotina_cls_Incertae_sedis;o__GS05;f__unidentified;g__unidentified;s__GS05_sp	Eukaryota;Amorphea;Obazoa;Opisthokonta;Nucletmycea;Fungi;Cryptomycota;Incertae	Eukaryota;Amorphea;Obazoa;Opisthokonta;Nucletmycea;Fungi;LKM15;uncultured
OTU_7144	Fungi	Chytridiomycota	Chytridiomycetes	Rhizophlyctidales	Rhizophlyctidaceae	Rhizophlyctis	Rhizophlyctis rosea	k__Fungi;p__Chytridiomycota;c__unidentified;o__unidentified;f__unidentified;g__unidentified;s__Chytridiomycota_sp	Eukaryota;Amorphea;Obazoa;Opisthokonta;Nucletmycea;Fungi;Chytridiomycota;Incertae	Eukaryota;Amorphea;Obazoa;Opisthokonta;Nucletmycea;Fungi;Chytridiomycota;Incertae
OTU_7232	Fungi	Chytridiomycota	NA	NA	NA	NA	uncultured rhizosphere chytridiomycete	k__Fungi;p__unidentified;c__unidentified;o__unidentified;f__unidentified;g__unidentified;s__Fungi_sp	Eukaryota;Amorphea;Obazoa;Opisthokonta;Nucletmycea;Fungi;Chytridiomycota;Incertae	Eukaryota;Amorphea;Obazoa;Opisthokonta;Nucletmycea;Fungi;Chytridiomycota;Incertae
OTU_725	Fungi	Cryptomycota	NA	NA	NA	NA	Cryptomycota sp.	k__Fungi;p__Rozellomycota;c__unidentified;o__unidentified;f__unidentified;g__unidentified;s__Rozellomycota_sp	Eukaryota;Amorphea;Obazoa;Opisthokonta;Nucletmycea;Fungi;Cryptomycota;Incertae	Eukaryota;Amorphea;Obazoa;Opisthokonta;Nucletmycea;Fungi;LKM15;uncultured
OTU_73	Fungi	Cryptomycota	NA	NA	NA	NA	Cryptomycota sp.	k__Fungi;p__Rozellomycota;c__unidentified;o__unidentified;f__unidentified;g__unidentified;s__Rozellomycota_sp	Eukaryota;Amorphea;Obazoa;Opisthokonta;Nucletmycea;Fungi;Cryptomycota;Incertae	Eukaryota;Amorphea;Obazoa;Opisthokonta;Nucletmycea;Fungi;LKM15;uncultured
OTU_73120	Fungi	Microsporidia	NA	NA	NA	Mitosporidium	Mitosporidium daphniae	k__Fungi;p__Rozellomycota;c__Rozellomycotina_cls_Incertae_sedis;o__GS05;f__unidentified;g__unidentified;s__GS05_sp	Eukaryota;Amorphea;Obazoa;Opisthokonta;Nucletmycea;Fungi;Cryptomycota;Incertae	Eukaryota;Amorphea;Obazoa;Opisthokonta;Nucletmycea;Fungi;LKM15;Mitosporidium
OTU_73691	Fungi	Chytridiomycota	NA	NA	NA	NA	uncultured Chytridiomycota	k__Fungi;p__Rozellomycota;c__unidentified;o__unidentified;f__unidentified;g__unidentified;s__Rozellomycota_sp	Eukaryota;Amorphea;Obazoa;Opisthokonta;Nucletmycea;Fungi;Dikarya;Basidiomycota;Agaricomycotina;Tremellomycetes;Tremellales;uncultured	Eukaryota;Amorphea;Obazoa;Opisthokonta;Nucletmycea;Fungi;Cryptomycota;LKM11;uncultured
OTU_74	Fungi	Cryptomycota	NA	NA	NA	NA	Cryptomycota sp.	k__Fungi;p__Rozellomycota;c__unidentified;o__unidentified;f__unidentified;g__unidentified;s__Rozellomycota_sp	Eukaryota;Amorphea;Obazoa;Opisthokonta;Nucletmycea;Fungi;Cryptomycota;Incertae	Eukaryota;Amorphea;Obazoa;Opisthokonta;Nucletmycea;Fungi;LKM15;uncultured
OTU_74576	Fungi	Ascomycota	Dothideomycetes	Mycosphaerellales	Mycosphaerellaceae	Stromatoseptoria	Stromatoseptoria castaneicola	k__Fungi;p__unidentified;c__unidentified;o__unidentified;f__unidentified;g__unidentified;s__Fungi_sp	Eukaryota;Amorphea;Obazoa;Opisthokonta;Nucletmycea;Fungi;Dikarya;Ascomycota;Taphrinomycotina;Taphrinomycetes;Taphrinales;Protomycetaceae;Protomyces;Protomyces	Eukaryota;Amorphea;Obazoa;Opisthokonta;Nucletmycea;Fungi;Cryptomycota;uncultured;uncultured
OTU_748	Fungi	Chytridiomycota	Chytridiomycetes	Chytridiales	Chytriomycetaceae	Chytriomyces	Chytriomyces sp.	k__Fungi;p__Chytridiomycota;c__Chytridiomycetes;o__Chytridiales;f__Chytriomycetaceae;g__Chytriomyces;s__Chytriomyces_sp	Eukaryota;Amorphea;Obazoa;Opisthokonta;Nucletmycea;Fungi;Chytridiomycota;Incertae	Eukaryota;Amorphea;Obazoa;Opisthokonta;Nucletmycea;Fungi;Chytridiomycota;Incertae
OTU_75	Fungi	Basidiomycota	Microbotryomycetes	Sporidiobolales	Sporidiobolaceae	Rhodotorula	Rhodotorula glutinis	k__Fungi;p__Basidiomycota;c__Microbotryomycetes;o__Sporidiobolales;f__Sporidiobolaceae;g__Rhodotorula;s__Rhodotorula_sp	Eukaryota;Amorphea;Obazoa;Opisthokonta;Nucletmycea;Fungi;Dikarya;Basidiomycota;Pucciniomycotina;Microbotryomycetes;Sporidiobolales;Rhodotorula	Eukaryota;Amorphea;Obazoa;Opisthokonta;Nucletmycea;Fungi;Dikarya;Basidiomycota;Pucciniomycotina;Microbotryomycetes;Sporidiobolales;Sporidiobolaceae;Rhodotorula;Rhodotorula
OTU_75088	Fungi	Cryptomycota	NA	NA	NA	NA	uncultured Cryptomycota	k__Fungi;p__Ascomycota;c__unidentified;o__unidentified;f__unidentified;g__unidentified;s__Ascomycota_sp	Eukaryota;Amorphea;Obazoa;Opisthokonta;Nucletmycea;Fungi;Cryptomycota;Incertae	Eukaryota;Amorphea;Obazoa;Opisthokonta;Nucletmycea;Fungi;Cryptomycota;LKM11;uncultured
OTU_75134	Fungi	Chytridiomycota	Chytridiomycetes	Chytridiales	Chytridiaceae	Phlyctochytrium	Phlyctochytrium planicorne	k__Fungi;p__Ascomycota;c__Pezizomycotina_cls_Incertae_sedis;o__Pezizomycotina_ord_Incertae_sedis;f__Pezizomycotina_fam_Incertae_sedis;g__Ciliophora;s__Ciliophora_sp	NA	Eukaryota;Amorphea;Obazoa;Opisthokonta;Nucletmycea;Fungi;Chytridiomycota;Incertae
OTU_75241	Fungi	Chytridiomycota	Chytridiomycetes	Spizellomycetales	Spizellomycetaceae	Gaertneriomyces	Gaertneriomyces sp.	k__Fungi;p__Mortierellomycota;c__Mortierellomycetes;o__Mortierellales;f__unidentified;g__unidentified;s__Mortierellales_sp	Eukaryota;Amorphea;Obazoa;Opisthokonta;Nucletmycea;Fungi;Chytridiomycota;Incertae	Eukaryota;Amorphea;Obazoa;Opisthokonta;Nucletmycea;Fungi;Chytridiomycota;Incertae
OTU_758	Fungi	Basidiomycota	Tremellomycetes	Tremellales	Bulleribasidiaceae	Vishniacozyma	Vishniacozyma sp.	k__Fungi;p__unidentified;c__unidentified;o__unidentified;f__unidentified;g__unidentified;s__Fungi_sp	Eukaryota;Amorphea;Obazoa;Opisthokonta;Nucletmycea;Fungi;Dikarya;Basidiomycota;Agaricomycotina;Tremellomycetes;Tremellales;Selaginella	Eukaryota;Amorphea;Obazoa;Opisthokonta;Nucletmycea;Fungi;Dikarya;Basidiomycota;Agaricomycotina;Tremellomycetes;Tremellales;Bulleribasidiaceae;Vishniacozyma;Vishniacozyma
OTU_75942	Fungi	Chytridiomycota	NA	NA	NA	NA	uncultured Chytridiomycota	k__Fungi;p__Aphelidiomycota;c__Aphelidiomycetes;o__GS16;f__unidentified;g__unidentified;s__GS16_sp	Eukaryota;Amorphea;Obazoa;Opisthokonta;Nucletmycea;Fungi;Chytridiomycota;Incertae	Eukaryota;Amorphea;Obazoa;Opisthokonta;Nucletmycea;Fungi;Chytridiomycota;Incertae
OTU_76	Fungi	NA	NA	NA	NA	NA	uncultured fungus	k__Fungi;p__unidentified;c__unidentified;o__unidentified;f__unidentified;g__unidentified;s__Fungi_sp	Eukaryota;Amorphea;Obazoa;Opisthokonta;Nucletmycea;Fungi;Cryptomycota;Incertae	Eukaryota;Amorphea;Obazoa;Opisthokonta;Nucletmycea;Fungi;Cryptomycota;LKM11;uncultured
OTU_760	Fungi	Chytridiomycota	Chytridiomycetes	Lobulomycetales	NA	NA	uncultured Lobulomycetales	k__Fungi;p__Ascomycota;c__Eurotiomycetes;o__Chaetothyriales;f__Cyphellophoraceae;g__Cyphellophora;s__Cyphellophora_sp	Eukaryota;Amorphea;Obazoa;Opisthokonta;Nucletmycea;Fungi;Dikarya;Basidiomycota;Agaricomycotina;Tremellomycetes;Cystofilobasidiales;Cystofilobasidiaceae;Cystofilobasidium;Cystofilobasidium	Eukaryota;Amorphea;Obazoa;Opisthokonta;Nucletmycea;Fungi;Dikarya;Basidiomycota;Agaricomycotina;Agaricomycetes;Boletales;Boletaceae;Boletus;Boletus
OTU_7637	Fungi	Ascomycota	Eurotiomycetes	Chaetothyriales	Herpotrichiellaceae	Exophiala	Exophiala lecanii-corni	k__Fungi;p__Ascomycota;c__Eurotiomycetes;o__Chaetothyriales;f__unidentified;g__unidentified;s__Chaetothyriales_sp	Eukaryota;Amorphea;Obazoa;Opisthokonta;Nucletmycea;Fungi;Dikarya;Ascomycota;Pezizomycotina;Eurotiomycetes;Chaetothyriales;Fonsecaea	Eukaryota;Amorphea;Obazoa;Opisthokonta;Nucletmycea;Fungi;Dikarya;Ascomycota;Pezizomycotina;Eurotiomycetes;Chaetothyriales;Trichomeriaceae;Knufia;Coniosporium
OTU_77	Fungi	Chytridiomycota	Chytridiomycetes	Rhizophydiales	Alphamycetaceae	Betamyces	Betamyces sp.	k__Fungi;p__unidentified;c__unidentified;o__unidentified;f__unidentified;g__unidentified;s__Fungi_sp	Eukaryota;Amorphea;Obazoa;Opisthokonta;Nucletmycea;Fungi;Chytridiomycota;Incertae	Eukaryota;Amorphea;Obazoa;Opisthokonta;Nucletmycea;Fungi;Cryptomycota;Incertae
OTU_773	Fungi	Chytridiomycota	Chytridiomycetes	Rhizophydiales	Aquamycetaceae	Aquamyces	Aquamyces sp.	k__Fungi;p__Chytridiomycota;c__Rhizophydiomycetes;o__Rhizophydiales;f__unidentified;g__unidentified;s__Rhizophydiales_sp	Eukaryota;Amorphea;Obazoa;Opisthokonta;Nucletmycea;Fungi;Chytridiomycota;Incertae	Eukaryota;Amorphea;Obazoa;Opisthokonta;Nucletmycea;Fungi;Chytridiomycota;Incertae
OTU_7826	Fungi	Chytridiomycota	Monoblepharidomycetes	Monoblepharidales	Gonapodyaceae	Gonapodya	Gonapodya sp.	k__Fungi;p__Monoblepharomycota;c__Monoblepharidomycetes;o__Monoblepharidales;f__unidentified;g__unidentified;s__Monoblepharidales_sp	Eukaryota;Amorphea;Obazoa;Opisthokonta;Nucletmycea;Fungi;Chytridiomycota;Incertae	Eukaryota;Amorphea;Obazoa;Opisthokonta;Nucletmycea;Fungi;Chytridiomycota;Incertae
OTU_79	Fungi	NA	NA	NA	NA	NA	uncultured rhizosphere zygomycete	k__Fungi;p__unidentified;c__unidentified;o__unidentified;f__unidentified;g__unidentified;s__Fungi_sp	Eukaryota;Amorphea;Obazoa;Opisthokonta;Nucletmycea;Fungi;Dikarya;Basidiomycota;Agaricomycotina;Tremellomycetes;Tremellales;uncultured	Eukaryota;Amorphea;Obazoa;Opisthokonta;Nucletmycea;Fungi;Cryptomycota;LKM11;uncultured
OTU_79467	Fungi	Ascomycota	Pezizomycetes	Pezizales	Sarcosomataceae	NA	uncultured Sarcosomataceae	k__Fungi;p__Rozellomycota;c__unidentified;o__unidentified;f__unidentified;g__unidentified;s__Rozellomycota_sp	Eukaryota;Amorphea;Obazoa;Opisthokonta;Nucletmycea;Fungi;Chytridiomycota;Incertae	Eukaryota;Amorphea;Obazoa;Opisthokonta;Nucletmycea;Fungi;Cryptomycota;LKM11;uncultured
OTU_7959	Fungi	NA	NA	NA	NA	NA	uncultured fungus	k__Fungi;p__Rozellomycota;c__unidentified;o__unidentified;f__unidentified;g__unidentified;s__Rozellomycota_sp	Eukaryota;Amorphea;Obazoa;Opisthokonta;Nucletmycea;Fungi;Cryptomycota;Incertae	Eukaryota;Amorphea;Obazoa;Opisthokonta;Nucletmycea;Fungi;Cryptomycota;LKM11;uncultured
OTU_8	Fungi	Cryptomycota	NA	NA	NA	NA	Cryptomycota sp.	k__Fungi;p__Rozellomycota;c__unidentified;o__unidentified;f__unidentified;g__unidentified;s__Rozellomycota_sp	Eukaryota;Amorphea;Obazoa;Opisthokonta;Nucletmycea;Fungi;Cryptomycota;Incertae	Eukaryota;Amorphea;Obazoa;Opisthokonta;Nucletmycea;Fungi;LKM15;uncultured
OTU_80	Fungi	Chytridiomycota	Chytridiomycetes	Rhizophydiales	Angulomycetaceae	Angulomyces	Angulomyces argentinensis	k__Fungi;p__Chytridiomycota;c__Rhizophydiomycetes;o__Rhizophydiales;f__unidentified;g__unidentified;s__Rhizophydiales_sp	Eukaryota;Amorphea;Obazoa;Opisthokonta;Nucletmycea;Fungi;Chytridiomycota;Incertae	Eukaryota;Amorphea;Obazoa;Opisthokonta;Nucletmycea;Fungi;Chytridiomycota;Incertae
OTU_8005	Fungi	Mucoromycota	Mortierellomycetes	Mortierellales	Mortierellaceae	Linnemannia	Linnemannia elongata	k__Fungi;p__unidentified;c__unidentified;o__unidentified;f__unidentified;g__unidentified;s__Fungi_sp	Eukaryota;Amorphea;Obazoa;Opisthokonta;Nucletmycea;Fungi;Mucoromycota;Mortierellomycotina;Incertae	Eukaryota;Amorphea;Obazoa;Opisthokonta;Nucletmycea;Fungi;Mucoromycota;Mortierellomycotina;Incertae
OTU_80182	Fungi	NA	NA	NA	NA	NA	uncultured fungus	k__Fungi;p__unidentified;c__unidentified;o__unidentified;f__unidentified;g__unidentified;s__Fungi_sp	Eukaryota;Amorphea;Obazoa;Opisthokonta;Nucletmycea;Fungi;Dikarya;Basidiomycota;Agaricomycotina;Tremellomycetes;Tremellales;uncultured	Eukaryota;Amorphea;Obazoa;Opisthokonta;Nucletmycea;Fungi;Cryptomycota;Incertae
OTU_81	Fungi	NA	NA	NA	NA	NA	uncultured fungus	k__Fungi;p__Rozellomycota;c__Rozellomycotina_cls_Incertae_sedis;o__GS08;f__unidentified;g__unidentified;s__GS08_sp	Eukaryota;Amorphea;Obazoa;Opisthokonta;Nucletmycea;Fungi;Zoopagomycota;Entomophthoromycotina;Basidiobolomycetes;Basidiobolales;Basidiobolaceae;Basidiobolus;Basidiobolus	Eukaryota;Amorphea;Obazoa;Opisthokonta;Nucletmycea;Fungi;Cryptomycota;LKM11;uncultured
OTU_815	Fungi	Basidiomycota	Agaricomycetes	Russulales	Hericiaceae	Dentipellis	Dentipellis fragilis	k__Fungi;p__Basidiomycota;c__Agaricomycetes;o__Boletales;f__Boletaceae;g__Leccinum;s__Leccinum_sp	Eukaryota;Amorphea;Obazoa;Opisthokonta;Nucletmycea;Fungi;Dikarya;Basidiomycota;Agaricomycotina;Agaricomycetes;Polyporales;Fomitopsis;Fomitopsis	Eukaryota;Amorphea;Obazoa;Opisthokonta;Nucletmycea;Fungi;Dikarya;Basidiomycota;Agaricomycotina;Agaricomycetes;Agaricales;Nidula;Nidula
OTU_81845	Fungi	Chytridiomycota	Chytridiomycetes	Rhizophydiales	Kappamycetaceae	Kappamyces	Kappamyces sp.	NA	NA	Eukaryota;Amorphea;Obazoa;Opisthokonta;Nucletmycea;Fungi;Cryptomycota;LKM11;uncultured
OTU_82	Fungi	NA	NA	NA	NA	NA	uncultured rhizosphere zygomycete	k__Fungi;p__unidentified;c__unidentified;o__unidentified;f__unidentified;g__unidentified;s__Fungi_sp	Eukaryota;Amorphea;Obazoa;Opisthokonta;Nucletmycea;Fungi;Dikarya;Basidiomycota;Agaricomycotina;Tremellomycetes;Tremellales;uncultured	Eukaryota;Amorphea;Obazoa;Opisthokonta;Nucletmycea;Fungi;Cryptomycota;LKM11;uncultured
OTU_820	Fungi	Ascomycota	Sordariomycetes	Xylariales	Xylariaceae	Xylaria	Xylaria grammica	k__Fungi;p__Ascomycota;c__unidentified;o__unidentified;f__unidentified;g__unidentified;s__Ascomycota_sp	Eukaryota;Amorphea;Obazoa;Opisthokonta;Nucletmycea;Fungi;Dikarya;Ascomycota;Pezizomycotina;Sordariomycetes;Xylariales;Arthrinium	Eukaryota;Amorphea;Obazoa;Opisthokonta;Nucletmycea;Fungi;Dikarya;Ascomycota;Pezizomycotina;Sordariomycetes;Xylariales;Apiosporaceae;Arthrinium;Arthrinium
OTU_8261	Fungi	NA	NA	NA	NA	NA	uncultured fungus	k__Fungi;p__unidentified;c__unidentified;o__unidentified;f__unidentified;g__unidentified;s__Fungi_sp	Eukaryota;Amorphea;Obazoa;Opisthokonta;Nucletmycea;Fungi;Dikarya;Basidiomycota;Agaricomycotina;Tremellomycetes;Tremellales;uncultured	Eukaryota;Amorphea;Obazoa;Opisthokonta;Nucletmycea;Fungi;Cryptomycota;LKM11;uncultured
OTU_829	Fungi	NA	NA	NA	NA	NA	uncultured fungus	k__Fungi;p__unidentified;c__unidentified;o__unidentified;f__unidentified;g__unidentified;s__Fungi_sp	Eukaryota;Amorphea;Obazoa;Opisthokonta;Nucletmycea;Fungi;Cryptomycota;Incertae	Eukaryota;Amorphea;Obazoa;Opisthokonta;Nucletmycea;Fungi;Cryptomycota;LKM11;uncultured
OTU_8425	Fungi	Basidiomycota	Tremellomycetes	Filobasidiales	Piskurozymaceae	Solicoccozyma	Solicoccozyma gelidoterrea	k__Fungi;p__Basidiomycota;c__Tremellomycetes;o__Tremellales;f__Tremellaceae;g__Cryptococcus;s__Cryptococcus_sp	Eukaryota;Amorphea;Obazoa;Opisthokonta;Nucletmycea;Fungi;Dikarya;Basidiomycota;Agaricomycotina;Tremellomycetes;Tremellales;uncultured	Eukaryota;Amorphea;Obazoa;Opisthokonta;Nucletmycea;Fungi;Dikarya;Basidiomycota;Agaricomycotina;Tremellomycetes;Filobasidiales;Filobasidiaceae;Goffeauzyma;Goffeauzyma
OTU_844	Fungi	Chytridiomycota	Chytridiomycetes	Lobulomycetales	Lobulomycetaceae	Clydaea	Clydaea vesicula	k__Fungi;p__Chytridiomycota;c__unidentified;o__unidentified;f__unidentified;g__unidentified;s__Chytridiomycota_sp	Eukaryota;Amorphea;Obazoa;Opisthokonta;Nucletmycea;Fungi;Chytridiomycota;Incertae	Eukaryota;Amorphea;Obazoa;Opisthokonta;Nucletmycea;Fungi;Chytridiomycota;Incertae
OTU_84636	Fungi	NA	NA	NA	NA	NA	uncultured fungus	k__Fungi;p__Aphelidiomycota;c__unidentified;o__unidentified;f__unidentified;g__unidentified;s__Aphelidiomycota_sp	Eukaryota;Amorphea;Obazoa;Opisthokonta;Nucletmycea;Fungi;Dikarya;Basidiomycota;Agaricomycotina;Tremellomycetes;Tremellales;Tremella	Eukaryota;Amorphea;Obazoa;Opisthokonta;Nucletmycea;Fungi;Mucoromycota;Mucoromycotina;Incertae
OTU_8464	Fungi	Ascomycota	Dothideomycetes	Cladosporiales	Cladosporiaceae	Cladosporium	Cladosporium herbarum	k__Fungi;p__Rozellomycota;c__unidentified;o__unidentified;f__unidentified;g__unidentified;s__Rozellomycota_sp	Eukaryota;Amorphea;Obazoa;Opisthokonta;Nucletmycea;Fungi;Dikarya;Ascomycota;Pezizomycotina;Dothideomycetes;Capnodiales;Cladosporiaceae;Cladosporium;Cladosporium	Eukaryota;Amorphea;Obazoa;Opisthokonta;Nucletmycea;Fungi;Cryptomycota;Incertae
OTU_84653	Fungi	Ascomycota	Dothideomycetes	Microthyriales	Microthyriaceae	Microthyrium	Microthyrium ilicinum	k__Fungi;p__Ascomycota;c__Sordariomycetes;o__Microascales;f__Halosphaeriaceae;g__Clavatospora;s__Clavatospora_longibrachiata	Eukaryota;Amorphea;Obazoa;Opisthokonta;Nucletmycea;Fungi;Dikarya;Ascomycota;Pezizomycotina;Dothideomycetes;Capnodiales;Passalora	Eukaryota;Amorphea;Obazoa;Opisthokonta;Nucletmycea;Fungi;Dikarya;Ascomycota;Pezizomycotina;Dothideomycetes;Incertae
OTU_85206	Fungi	Chytridiomycota	Chytridiomycetes	Chytridiales	Chytridiaceae	Phlyctochytrium	Phlyctochytrium arcticum	k__Fungi;p__unidentified;c__unidentified;o__unidentified;f__unidentified;g__unidentified;s__Fungi_sp	Eukaryota;Amorphea;Obazoa;Opisthokonta;Nucletmycea;Fungi;Chytridiomycota;Incertae	Eukaryota;Amorphea;Obazoa;Opisthokonta;Nucletmycea;Fungi;Chytridiomycota;Incertae
OTU_855	Fungi	NA	NA	NA	NA	NA	uncultured fungus	k__Fungi;p__unidentified;c__unidentified;o__unidentified;f__unidentified;g__unidentified;s__Fungi_sp	Eukaryota;Amorphea;Obazoa;Opisthokonta;Nucletmycea;Fungi;Dikarya;Basidiomycota;Agaricomycotina;Tremellomycetes;Tremellales;uncultured	Eukaryota;Amorphea;Obazoa;Opisthokonta;Nucletmycea;Fungi;Cryptomycota;LKM11;uncultured
OTU_8570	Fungi	Chytridiomycota	Chytridiomycetes	Rhizophydiales	Alphamycetaceae	Betamyces	Betamyces sp.	k__Fungi;p__Chytridiomycota;c__Rhizophydiomycetes;o__Rhizophydiales;f__Alphamycetaceae;g__Betamyces;s__Betamyces_sp	Eukaryota;Amorphea;Obazoa;Opisthokonta;Nucletmycea;Fungi;Chytridiomycota;Incertae	Eukaryota;Amorphea;Obazoa;Opisthokonta;Nucletmycea;Fungi;Chytridiomycota;Incertae
OTU_8591	Fungi	Mucoromycota	Mucoromycetes	Mucorales	Mucoraceae	Mucor	Mucor racemosus	k__Fungi;p__Mucoromycota;c__Mucoromycetes;o__Mucorales;f__Mucoraceae;g__Mucor;s__Mucor_circinelloides	Eukaryota;Amorphea;Obazoa;Opisthokonta;Nucletmycea;Fungi;Mucoromycota;Mucoromycotina;Incertae	Eukaryota;Amorphea;Obazoa;Opisthokonta;Nucletmycea;Fungi;Mucoromycota;Mucoromycotina;Incertae
OTU_8680	Fungi	NA	NA	NA	NA	NA	uncultured fungus	k__Fungi;p__unidentified;c__unidentified;o__unidentified;f__unidentified;g__unidentified;s__Fungi_sp	Eukaryota;Amorphea;Obazoa;Opisthokonta;Nucletmycea;Fungi;Chytridiomycota;Incertae	Eukaryota;Amorphea;Obazoa;Opisthokonta;Nucletmycea;Fungi;Chytridiomycota;Incertae
OTU_869	Fungi	Chytridiomycota	Chytridiomycetes	Chytridiales	Chytridiaceae	Chytridium	Chytridium polysiphoniae	k__Fungi;p__Chytridiomycota;c__unidentified;o__unidentified;f__unidentified;g__unidentified;s__Chytridiomycota_sp	Eukaryota;Amorphea;Obazoa;Opisthokonta;Nucletmycea;Fungi;Chytridiomycota;Incertae	Eukaryota;Amorphea;Obazoa;Opisthokonta;Nucletmycea;Fungi;Chytridiomycota;Incertae
OTU_870	Fungi	Ascomycota	Leotiomycetes	Rhytismatales	Calloriaceae	Calloria	Calloria variegata	NA	Eukaryota;Amorphea;Obazoa;Opisthokonta;Nucletmycea;Fungi;Mucoromycota;Mucoromycotina;Incertae	Eukaryota;Amorphea;Obazoa;Opisthokonta;Nucletmycea;Fungi;Mucoromycota;Glomeromycotina;Glomeromycetes;Glomerales;Glomeraceae;Rhizophagus;Rhizophagus
OTU_87180	Fungi	Chytridiomycota	Chytridiomycetes	Rhizophydiales	Halomycetaceae	Paranamyces	Paranamyces uniporus	k__Fungi;p__Chytridiomycota;c__Rhizophydiomycetes;o__Rhizophydiales;f__unidentified;g__unidentified;s__Rhizophydiales_sp	Eukaryota;Amorphea;Obazoa;Opisthokonta;Nucletmycea;Fungi;Chytridiomycota;Incertae	Eukaryota;Amorphea;Obazoa;Opisthokonta;Nucletmycea;Fungi;Cryptomycota;LKM11;uncultured
OTU_87587	Fungi	NA	NA	NA	NA	NA	uncultured fungus	k__Fungi;p__unidentified;c__unidentified;o__unidentified;f__unidentified;g__unidentified;s__Fungi_sp	Eukaryota;Amorphea;Obazoa;Opisthokonta;Nucletmycea;Fungi;Chytridiomycota;Incertae	Eukaryota;Amorphea;Obazoa;Opisthokonta;Nucletmycea;Fungi;Chytridiomycota;Incertae
OTU_8778	Fungi	Chytridiomycota	Chytridiomycetes	Spizellomycetales	Spizellomycetaceae	Kochiomyces	Kochiomyces sp.	k__Fungi;p__unidentified;c__unidentified;o__unidentified;f__unidentified;g__unidentified;s__Fungi_sp	Eukaryota;Amorphea;Obazoa;Opisthokonta;Nucletmycea;Fungi;Chytridiomycota;Incertae	Eukaryota;Amorphea;Obazoa;Opisthokonta;Nucletmycea;Fungi;uncultured
OTU_88864	Fungi	Chytridiomycota	Chytridiomycetes	Rhizophydiales	Halomycetaceae	Paranamyces	Paranamyces uniporus	k__Fungi;p__Chytridiomycota;c__unidentified;o__unidentified;f__unidentified;g__unidentified;s__Chytridiomycota_sp	Eukaryota;Amorphea;Obazoa;Opisthokonta;Nucletmycea;Fungi;Chytridiomycota;Incertae	Eukaryota;Amorphea;Obazoa;Opisthokonta;Nucletmycea;Fungi;Chytridiomycota;Incertae
OTU_90	Fungi	Ascomycota	Leotiomycetes	Rhytismatales	Calloriaceae	Calloria	Calloria variegata	NA	Eukaryota;Amorphea;Obazoa;Opisthokonta;Nucletmycea;Fungi;Chytridiomycota;Incertae	Eukaryota;Amorphea;Obazoa;Opisthokonta;Nucletmycea;Fungi;Dikarya;Basidiomycota;Agaricomycotina;Dacrymycetes;Dacrymycetales;Dacrymycetaceae;Calocera;Calocera
OTU_903	Fungi	Basidiomycota	Tremellomycetes	Tremellales	Tremellaceae	NA	uncultured Filobasidiella	k__Fungi;p__Basidiomycota;c__Tremellomycetes;o__Filobasidiales;f__Filobasidiaceae;g__Naganishia;s__Naganishia_albida	Eukaryota;Amorphea;Obazoa;Opisthokonta;Nucletmycea;Fungi;Dikarya;Basidiomycota;Agaricomycotina;Tremellomycetes;Tremellales;uncultured	Eukaryota;Amorphea;Obazoa;Opisthokonta;Nucletmycea;Fungi;Dikarya;Basidiomycota;Agaricomycotina;Tremellomycetes;Filobasidiales;Filobasidiaceae;Naganishia;Naganishia
OTU_9096	Fungi	NA	NA	NA	NA	NA	uncultured fungus	k__Fungi;p__Olpidiomycota;c__unidentified;o__unidentified;f__unidentified;g__unidentified;s__Olpidiomycota_sp	Eukaryota;Amorphea;Obazoa;Opisthokonta;Nucletmycea;Fungi;Chytridiomycota;Incertae	Eukaryota;Amorphea;Obazoa;Opisthokonta;Nucletmycea;Fungi;Chytridiomycota;Incertae
OTU_91360	Fungi	Cryptomycota	NA	NA	NA	NA	uncultured Cryptomycota	k__Fungi;p__Rozellomycota;c__unidentified;o__unidentified;f__unidentified;g__unidentified;s__Rozellomycota_sp	Eukaryota;Amorphea;Obazoa;Opisthokonta;Nucletmycea;Fungi;Chytridiomycota;Incertae	Eukaryota;Amorphea;Obazoa;Opisthokonta;Nucletmycea;Fungi;Cryptomycota;Incertae
OTU_921	Fungi	NA	NA	NA	NA	NA	uncultured rhizosphere zygomycete	k__Fungi;p__Rozellomycota;c__unidentified;o__unidentified;f__unidentified;g__unidentified;s__Rozellomycota_sp	Eukaryota;Amorphea;Obazoa;Opisthokonta;Nucletmycea;Fungi;Dikarya;Basidiomycota;Agaricomycotina;Tremellomycetes;Tremellales;uncultured	Eukaryota;Amorphea;Obazoa;Opisthokonta;Nucletmycea;Fungi;Cryptomycota;LKM11;uncultured
OTU_92329	Fungi	NA	NA	NA	NA	NA	uncultured fungus	k__Fungi;p__Rozellomycota;c__unidentified;o__unidentified;f__unidentified;g__unidentified;s__Rozellomycota_sp	Eukaryota;Amorphea;Obazoa;Opisthokonta;Nucletmycea;Fungi;Chytridiomycota;Incertae	Eukaryota;Amorphea;Obazoa;Opisthokonta;Nucletmycea;Fungi;Cryptomycota;Incertae
OTU_93	Fungi	Cryptomycota	NA	NA	NA	NA	uncultured Cryptomycota	k__Fungi;p__unidentified;c__unidentified;o__unidentified;f__unidentified;g__unidentified;s__Fungi_sp	Eukaryota;Amorphea;Obazoa;Opisthokonta;Nucletmycea;Fungi;Cryptomycota;Incertae	Eukaryota;Amorphea;Obazoa;Opisthokonta;Nucletmycea;Fungi;Cryptomycota;LKM11;uncultured
OTU_93387	Fungi	Chytridiomycota	NA	NA	NA	NA	uncultured Chytridiomycota	k__Fungi;p__unidentified;c__unidentified;o__unidentified;f__unidentified;g__unidentified;s__Fungi_sp	Eukaryota;Amorphea;Obazoa;Opisthokonta;Nucletmycea;Fungi;Chytridiomycota;Incertae	Eukaryota;Amorphea;Obazoa;Opisthokonta;Nucletmycea;Fungi;Chytridiomycota;Incertae
OTU_94	Fungi	NA	NA	NA	NA	NA	uncultured fungus	k__Fungi;p__unidentified;c__unidentified;o__unidentified;f__unidentified;g__unidentified;s__Fungi_sp	Eukaryota;Amorphea;Obazoa;Opisthokonta;Nucletmycea;Fungi;Chytridiomycota;Incertae	Eukaryota;Amorphea;Obazoa;Opisthokonta;Nucletmycea;Fungi;Chytridiomycota;Incertae
OTU_949	Fungi	NA	NA	NA	NA	NA	uncultured fungus	k__Fungi;p__Rozellomycota;c__unidentified;o__unidentified;f__unidentified;g__unidentified;s__Rozellomycota_sp	Eukaryota;Amorphea;Obazoa;Opisthokonta;Nucletmycea;Fungi;Dikarya;Basidiomycota;Agaricomycotina;Tremellomycetes;Tremellales;uncultured	Eukaryota;Amorphea;Obazoa;Opisthokonta;Nucletmycea;Fungi;Cryptomycota;Incertae
OTU_95	Fungi	NA	NA	NA	NA	NA	uncultured fungus	k__Fungi;p__Rozellomycota;c__Rozellomycota_cls_Incertae_sedis;o__Rozellomycota_ord_Incertae_sedis;f__Rozellomycota_fam_Incertae_sedis;g__Paramicrosporidium;s__Paramicrosporidium_saccamoebae	Eukaryota;Amorphea;Obazoa;Opisthokonta;Nucletmycea;Fungi;Dikarya;Basidiomycota;Agaricomycotina;Tremellomycetes;Tremellales;uncultured	Eukaryota;Amorphea;Obazoa;Opisthokonta;Nucletmycea;Fungi;Cryptomycota;LKM11;uncultured
OTU_9583	Fungi	Cryptomycota	NA	NA	NA	NA	uncultured Cryptomycota	k__Fungi;p__unidentified;c__unidentified;o__unidentified;f__unidentified;g__unidentified;s__Fungi_sp	Eukaryota;Amorphea;Obazoa;Opisthokonta;Nucletmycea;Fungi;Cryptomycota;Incertae	Eukaryota;Amorphea;Obazoa;Opisthokonta;Nucletmycea;Fungi;Cryptomycota;LKM11;uncultured
OTU_959	Fungi	Chytridiomycota	Chytridiomycetes	Rhizophydiales	Alphamycetaceae	Betamyces	Betamyces sp.	k__Fungi;p__Chytridiomycota;c__unidentified;o__unidentified;f__unidentified;g__unidentified;s__Chytridiomycota_sp	Eukaryota;Amorphea;Obazoa;Opisthokonta;Nucletmycea;Fungi;Chytridiomycota;Incertae	Eukaryota;Amorphea;Obazoa;Opisthokonta;Nucletmycea;Fungi;Chytridiomycota;Incertae
OTU_96	Fungi	Ascomycota	Leotiomycetes	Rhytismatales	Calloriaceae	Calloria	Calloria variegata	NA	Eukaryota;Amorphea;Obazoa;Opisthokonta;Nucletmycea;Fungi;Mucoromycota;Mucoromycotina;Incertae	Eukaryota;Amorphea;Obazoa;Opisthokonta;Nucletmycea;Fungi;Mucoromycota;Glomeromycotina;Glomeromycetes;Glomerales;Glomeraceae;Rhizophagus;Rhizophagus
OTU_965	Fungi	Ascomycota	Sordariomycetes	Hypocreales	Ophiocordycipitaceae	Tolypocladium	Tolypocladium ophioglossoides	k__Fungi;p__Ascomycota;c__Sordariomycetes;o__Hypocreales;f__Ophiocordycipitaceae;g__Tolypocladium;s__Tolypocladium_sp	Eukaryota;Amorphea;Obazoa;Opisthokonta;Nucletmycea;Fungi;Dikarya;Ascomycota;Pezizomycotina;Sordariomycetes;Hypocreales;Tolypocladium	Eukaryota;Amorphea;Obazoa;Opisthokonta;Nucletmycea;Fungi;Dikarya;Ascomycota;Pezizomycotina;Sordariomycetes;Hypocreales;Stachybotryaceae;Myrothecium;Tolypocladium
OTU_96616	Fungi	Chytridiomycota	NA	NA	NA	NA	uncultured Chytridiomycota	k__Fungi;p__Rozellomycota;c__Rozellomycotina_cls_Incertae_sedis;o__GS07;f__unidentified;g__unidentified;s__GS07_sp	Eukaryota;Amorphea;Obazoa;Opisthokonta;Nucletmycea;Fungi;Chytridiomycota;Incertae	Eukaryota;Amorphea;Obazoa;Opisthokonta;Nucletmycea;Fungi;Cryptomycota;LKM11;uncultured
OTU_9691	Fungi	Ascomycota	Saccharomycetes	Saccharomycetales	NA	Metahyphopichia	Metahyphopichia laotica	NA	Eukaryota;Amorphea;Obazoa;Opisthokonta;Nucletmycea;Fungi;Chytridiomycota;Incertae	Eukaryota;Amorphea;Obazoa;Opisthokonta;Nucletmycea;Fungi;Dikarya;Ascomycota;Saccharomycotina;Saccharomycetes;Saccharomycetales;Saccharomycetaceae;Saccharomyces;Saccharomyces
OTU_9776	Fungi	NA	NA	NA	NA	NA	uncultured fungus	k__Fungi;p__unidentified;c__unidentified;o__unidentified;f__unidentified;g__unidentified;s__Fungi_sp	Eukaryota;Amorphea;Obazoa;Opisthokonta;Nucletmycea;Fungi;Chytridiomycota;Incertae	Eukaryota;Amorphea;Obazoa;Opisthokonta;Nucletmycea;Fungi;Cryptomycota;Incertae
OTU_9912	Fungi	Ascomycota	Sordariomycetes	Glomerellales	Plectosphaerellaceae	Verticillium	Verticillium dahliae	k__Fungi;p__unidentified;c__unidentified;o__unidentified;f__unidentified;g__unidentified;s__Fungi_sp	Eukaryota;Amorphea;Obazoa;Opisthokonta;Nucletmycea;Fungi;Dikarya;Ascomycota;Pezizomycotina;Sordariomycetes;Glomerellales;Plectosphaerella	Eukaryota;Amorphea;Obazoa;Opisthokonta;Nucletmycea;Fungi;Dikarya;Ascomycota;Pezizomycotina;Sordariomycetes;Hypocreales;Nectriaceae;Fusarium;Fusarium
OTU_9926	Fungi	Basidiomycota	Exobasidiomycetes	Microstromatales	NA	Sympodiomycopsis	Sympodiomycopsis sp.	k__Fungi;p__Basidiomycota;c__Exobasidiomycetes;o__Microstromatales;f__Microstromatales_fam_Incertae_sedis;g__Pseudomicrostroma;s__Pseudomicrostroma_sp	Eukaryota;Amorphea;Obazoa;Opisthokonta;Nucletmycea;Fungi;Dikarya;Basidiomycota;Ustilaginomycotina;Exobasidiomycetes;Microstromatales;Microstromataceae;Microstroma;Pseudomicrostroma	Eukaryota;Amorphea;Obazoa;Opisthokonta;Nucletmycea;Fungi;Dikarya;Basidiomycota;Ustilaginomycotina;Exobasidiomycetes;Microstromatales;Microstromataceae;Microstroma;Pseudomicrostroma
OTU_994	Fungi	NA	NA	NA	NA	NA	uncultured fungus	k__Fungi;p__unidentified;c__unidentified;o__unidentified;f__unidentified;g__unidentified;s__Fungi_sp	Eukaryota;Amorphea;Obazoa;Opisthokonta;Nucletmycea;Fungi;Dikarya;Basidiomycota;Agaricomycotina;Tremellomycetes;Tremellales;uncultured	Eukaryota;Amorphea;Obazoa;Opisthokonta;Nucletmycea;Fungi;Cryptomycota;LKM11;eukaryotic

## Sheet: Fungal taxonomy
Supplementary Table S4
	OTU_ID	Kingdom	Phylum	Class	Order	Family	Genus	Species
1	OTU_0	Fungi	Chytridiomycota	NA	NA	NA	NA	uncultured Chytridiomycota
2	OTU_1	Fungi	Chytridiomycota	Chytridiomycetes	Rhizophydiales	Alphamycetaceae	Betamyces	Betamyces sp.
3	OTU_100351	Fungi	Basidiomycota	Agaricomycetes	Agaricales	Strophariaceae	Kuehneromyces	Kuehneromyces rostratus
4	OTU_100621	Fungi	NA	NA	NA	NA	NA	uncultured fungus
5	OTU_10089	Fungi	Basidiomycota	Agaricostilbomycetes	Agaricostilbales	Kondoaceae	Kondoa	Kondoa cylindrica
6	OTU_102	Fungi	Chytridiomycota	Chytridiomycetes	Spizellomycetales	Powellomycetaceae	Powellomyces	Powellomyces hirtus
7	OTU_102801	Fungi	Cryptomycota	NA	NA	NA	NA	Cryptomycota sp.
8	OTU_1031	Fungi	Chytridiomycota	Chytridiomycetes	Chytridiales	Chytriomycetaceae	Chytriomyces	Chytriomyces hyalinus
9	OTU_1033	Fungi	Ascomycota	Saccharomycetes	Saccharomycetales	Dipodascaceae	Geotrichum	Geotrichum candidum
10	OTU_103454	Fungi	Ascomycota	Sordariomycetes	Ophiostomatales	Ophiostomataceae	Sporothrix	Sporothrix schenckii
11	OTU_1037	Fungi	Ascomycota	Leotiomycetes	Rhytismatales	Calloriaceae	Calloria	Calloria variegata
12	OTU_1044	Fungi	Ascomycota	Sordariomycetes	NA	NA	Asteroma	Asteroma alneum
13	OTU_10505	Fungi	Cryptomycota	NA	NA	NA	NA	Cryptomycota sp.
14	OTU_10507	Fungi	Ascomycota	Taphrinomycetes	Taphrinales	Taphrinaceae	Taphrina	Taphrina padi
15	OTU_105224	Fungi	Ascomycota	Saccharomycetes	Saccharomycetales	Trichomonascaceae	Sugiyamaella	Sugiyamaella lignohabitans
16	OTU_106	Fungi	Chytridiomycota	Chytridiomycetes	Rhizophydiales	NA	NA	uncultured Rhizophydiales
17	OTU_10615	Fungi	Basidiomycota	Agaricomycetes	Polyporales	Polyporaceae	Lenzites	Lenzites betulinus
18	OTU_1064	Fungi	Chytridiomycota	NA	NA	NA	NA	uncultured Chytridiomycota
19	OTU_10650	Fungi	Ascomycota	Leotiomycetes	Rhytismatales	Calloriaceae	Calloria	Calloria variegata
20	OTU_1069	Fungi	Basidiomycota	Tremellomycetes	Cystofilobasidiales	Cystofilobasidiaceae	Cystofilobasidium	Cystofilobasidium infirmominiatum
21	OTU_10693	Fungi	NA	NA	NA	NA	NA	uncultured fungus
22	OTU_107	Fungi	Chytridiomycota	NA	NA	NA	NA	uncultured Chytridiomycota
23	OTU_107556	Fungi	NA	NA	NA	NA	NA	uncultured fungus
24	OTU_1080	Fungi	NA	NA	NA	NA	NA	uncultured fungus
25	OTU_108078	Fungi	NA	NA	NA	NA	NA	uncultured fungus
26	OTU_1083	Fungi	Chytridiomycota	NA	NA	NA	NA	uncultured Chytridiomycota
27	OTU_10831	Fungi	Chytridiomycota	Chytridiomycetes	NA	NA	Catenomyces	Catenomyces persicinus
29	OTU_1089	Fungi	NA	NA	NA	NA	NA	uncultured fungus
30	OTU_10964	Fungi	Chytridiomycota	Chytridiomycetes	Rhizophlyctidales	Rhizophlyctidaceae	Rhizophlyctis	Rhizophlyctis rosea
31	OTU_11018	Fungi	Chytridiomycota	Chytridiomycetes	Rhizophlyctidales	Rhizophlyctidaceae	Rhizophlyctis	Rhizophlyctis rosea
32	OTU_1103	Fungi	Chytridiomycota	NA	NA	NA	NA	uncultured Chytridiomycota
33	OTU_1114	Fungi	Chytridiomycota	Chytridiomycetes	Polychytriales	NA	Lacustromyces	Lacustromyces hiemalis
34	OTU_11217	Fungi	Cryptomycota	NA	NA	NA	NA	uncultured Cryptomycota
35	OTU_112705	Fungi	Chytridiomycota	NA	NA	NA	NA	uncultured Chytridiomycota
36	OTU_112804	Fungi	NA	NA	NA	NA	NA	uncultured fungus
37	OTU_1146	Fungi	NA	NA	NA	NA	NA	uncultured fungus
38	OTU_114849	Fungi	NA	NA	NA	NA	NA	uncultured fungus
39	OTU_115666	Fungi	Chytridiomycota	Chytridiomycetes	Rhizophydiales	Terramycetaceae	Boothiomyces	Boothiomyces sp.
40	OTU_116	Fungi	Ascomycota	Sordariomycetes	Glomerellales	Plectosphaerellaceae	Chordomyces	Chordomyces antarcticum
41	OTU_116462	Fungi	Cryptomycota	NA	NA	NA	NA	uncultured Cryptomycota
42	OTU_116500	Fungi	Chytridiomycota	Chytridiomycetes	Chytridiales	Chytridiaceae	Chytridium	Chytridium polysiphoniae
43	OTU_11657	Fungi	Basidiomycota	Pucciniomycetes	Pucciniales	Pucciniaceae	Uromyces	Uromyces dactylidis
44	OTU_1169	Fungi	NA	NA	NA	NA	NA	uncultured fungus
46	OTU_118	Fungi	Ascomycota	Leotiomycetes	Helotiales	Discinellaceae	Articulospora	Articulospora atra
47	OTU_11800	Fungi	Chytridiomycota	Chytridiomycetes	Spizellomycetales	Spizellomycetaceae	Brevicalcar	Brevicalcar sp.
48	OTU_118230	Fungi	Sanchytriomycota	Sanchytriomycetes	Sanchytriales	Sanchytriaceae	Amoeboradix	Amoeboradix gromovi
49	OTU_119	Fungi	Cryptomycota	NA	NA	NA	NA	uncultured Cryptomycota
50	OTU_1190	Fungi	NA	NA	NA	NA	NA	uncultured fungus
51	OTU_1194	Fungi	NA	NA	NA	NA	NA	uncultured fungus
52	OTU_11994	Fungi	Cryptomycota	NA	NA	NA	Rozella	Rozella sp. JEL347
53	OTU_12	Fungi	Cryptomycota	NA	NA	NA	NA	uncultured Cryptomycota
54	OTU_121313	Fungi	Ascomycota	Pezizomycetes	Pezizales	Sarcosomataceae	NA	uncultured Sarcosomataceae
55	OTU_121862	Fungi	Zoopagomycota	Entomophthoromycetes	Entomophthorales	Ancylistaceae	Conidiobolus	Conidiobolus lamprauges
56	OTU_122	Fungi	Chytridiomycota	Chytridiomycetes	Rhizophydiales	NA	NA	uncultured Rhizophydiales
57	OTU_123030	Fungi	NA	NA	NA	NA	NA	uncultured fungus
58	OTU_1233	Fungi	Ascomycota	Sordariomycetes	Xylariales	Xylariaceae	Xylaria	Xylaria grammica
59	OTU_125	Fungi	NA	NA	NA	NA	NA	uncultured fungus
60	OTU_125714	Fungi	Basidiomycota	Agaricomycetes	Boletales	Gomphidiaceae	Gomphidius	Gomphidius glutinosus
61	OTU_126965	Fungi	Basidiomycota	Malasseziomycetes	Malasseziales	Malasseziaceae	Malassezia	Malassezia globosa
62	OTU_1271	Fungi	NA	NA	NA	NA	NA	uncultured rhizosphere zygomycete
63	OTU_12867	Fungi	Cryptomycota	NA	NA	NA	NA	uncultured Cryptomycota
64	OTU_13	Fungi	Chytridiomycota	NA	NA	NA	NA	uncultured Chytridiomycota
65	OTU_130546	Fungi	Cryptomycota	NA	NA	NA	NA	uncultured Cryptomycota
66	OTU_131	Fungi	Chytridiomycota	Chytridiomycetes	Rhizophydiales	Alphamycetaceae	Betamyces	Betamyces sp.
67	OTU_13103	Fungi	Chytridiomycota	Chytridiomycetes	Rhizophydiales	Halomycetaceae	Paranamyces	Paranamyces uniporus
68	OTU_131619	Fungi	NA	NA	NA	NA	NA	uncultured fungus
69	OTU_1319	Fungi	NA	NA	NA	NA	NA	uncultured fungus
70	OTU_13203	Fungi	Ascomycota	Sordariomycetes	Hypocreales	Nectriaceae	Nectria	Nectria cinnabarina
71	OTU_13300	Fungi	Chytridiomycota	Chytridiomycetes	Chytridiales	Chytridiaceae	NA	Chytridiaceae sp.
72	OTU_13322	Fungi	Cryptomycota	NA	NA	NA	NA	uncultured Cryptomycota
73	OTU_134	Fungi	Basidiomycota	Cystobasidiomycetes	Cystobasidiales	Cystobasidiaceae	Cystobasidium	Cystobasidium laryngis
74	OTU_1352	Fungi	Cryptomycota	NA	NA	NA	NA	uncultured Cryptomycota
75	OTU_137	Fungi	NA	NA	NA	NA	NA	uncultured fungus
76	OTU_1378	Fungi	Ascomycota	Lecanoromycetes	Lecanorales	Parmeliaceae	Hypogymnia	Hypogymnia physodes
77	OTU_137953	Fungi	NA	NA	NA	NA	NA	uncultured fungus
78	OTU_13906	Fungi	Chytridiomycota	Chytridiomycetes	Rhizophydiales	NA	NA	uncultured Rhizophydiales
79	OTU_13977	Fungi	Chytridiomycota	Chytridiomycetes	Lobulomycetales	Lobulomycetaceae	Clydaea	Clydaea vesicula
80	OTU_139973	Fungi	Basidiomycota	Agaricomycetes	Russulales	Stereaceae	Amylostereum	Amylostereum laevigatum
81	OTU_14	Fungi	Cryptomycota	NA	NA	NA	NA	uncultured Cryptomycota
82	OTU_140	Fungi	Cryptomycota	NA	NA	NA	NA	uncultured Cryptomycota
83	OTU_1423	Fungi	Ascomycota	Leotiomycetes	Erysiphales	Erysiphaceae	Blumeria	Blumeria graminis
84	OTU_142997	Fungi	Ascomycota	Pezizomycetes	Pezizales	Sarcosomataceae	NA	uncultured Sarcosomataceae
85	OTU_144255	Fungi	Chytridiomycota	NA	NA	NA	NA	uncultured Chytridiomycota
86	OTU_145461	Fungi	NA	NA	NA	NA	NA	uncultured fungus
87	OTU_147	Fungi	Chytridiomycota	NA	NA	NA	NA	uncultured Chytridiomycota
88	OTU_148	Fungi	Cryptomycota	NA	NA	NA	Paramicrosporidium	Paramicrosporidium saccamoebae
89	OTU_1485	Fungi	Chytridiomycota	NA	NA	NA	NA	uncultured Chytridiomycota
90	OTU_148898	Fungi	Ascomycota	Pezizomycetes	Pezizales	Sarcosomataceae	NA	uncultured Sarcosomataceae
91	OTU_149	Fungi	Ascomycota	Leotiomycetes	Erysiphales	Erysiphaceae	Blumeria	Blumeria graminis
92	OTU_1496	Fungi	Basidiomycota	Agaricomycetes	Agaricales	Entolomataceae	Clitopilus	Clitopilus hobsonii
93	OTU_15	Fungi	Cryptomycota	NA	NA	NA	NA	uncultured Cryptomycota
94	OTU_1501	Fungi	Cryptomycota	NA	NA	NA	NA	uncultured Cryptomycota
95	OTU_1514	Fungi	Chytridiomycota	NA	NA	NA	NA	uncultured Chytridiomycota
96	OTU_151603	Fungi	Cryptomycota	NA	NA	NA	NA	uncultured Cryptomycota
97	OTU_15365	Fungi	Basidiomycota	Tremellomycetes	Cystofilobasidiales	Mrakiaceae	Tausonia	Tausonia rosea
98	OTU_154	Fungi	Chytridiomycota	NA	NA	NA	NA	uncultured Chytridiomycota
99	OTU_154728	Fungi	Ascomycota	Saccharomycetes	Saccharomycetales	Debaryomycetaceae	Aciculoconidium	Aciculoconidium aculeatum
100	OTU_1553	Fungi	Basidiomycota	Agaricomycetes	Agaricales	Strophariaceae	Pholiota	Pholiota gummosa
101	OTU_15605	Fungi	NA	NA	NA	NA	NA	uncultured fungus
102	OTU_156521	Fungi	Zoopagomycota	Harpellomycetes	Harpellales	Harpellaceae	Furculomyces	Furculomyces boomerangus
103	OTU_15752	Fungi	Cryptomycota	NA	NA	NA	Paramicrosporidium	Paramicrosporidium saccamoebae
104	OTU_1578	Fungi	Ascomycota	Saccharomycetes	Saccharomycetales	NA	Myxozyma	Myxozyma vanderwaltii
105	OTU_158	Fungi	NA	NA	NA	NA	NA	uncultured rhizosphere zygomycete
106	OTU_159	Fungi	Chytridiomycota	Chytridiomycetes	Polychytriales	NA	Lacustromyces	Lacustromyces hiemalis
107	OTU_15981	Fungi	Ascomycota	Sordariomycetes	Glomerellales	Plectosphaerellaceae	Verticillium	Verticillium dahliae
108	OTU_159823	Fungi	Cryptomycota	NA	NA	NA	Paramicrosporidium	Paramicrosporidium saccamoebae
110	OTU_1600	Fungi	Cryptomycota	NA	NA	NA	NA	uncultured Cryptomycota
111	OTU_16305	Fungi	Cryptomycota	NA	NA	NA	NA	uncultured Cryptomycota
112	OTU_164	Fungi	Basidiomycota	Cystobasidiomycetes	Cystobasidiales	Cystobasidiaceae	Cystobasidium	Cystobasidium laryngis
113	OTU_16411	Fungi	Zoopagomycota	Basidiobolomycetes	Basidiobolales	Basidiobolaceae	Basidiobolus	Basidiobolus haptosporus
114	OTU_1647	Fungi	NA	NA	NA	NA	NA	uncultured fungus
115	OTU_165	Fungi	Cryptomycota	NA	NA	NA	NA	uncultured Cryptomycota
116	OTU_1661	Fungi	Ascomycota	Sordariomycetes	NA	NA	Asteroma	Asteroma alneum
117	OTU_1674	Fungi	Chytridiomycota	Chytridiomycetes	Rhizophlyctidales	Rhizophlyctidaceae	Rhizophlyctis	Rhizophlyctis sp.
118	OTU_17	Fungi	Cryptomycota	NA	NA	NA	NA	uncultured Cryptomycota
119	OTU_1702	Fungi	Cryptomycota	NA	NA	NA	NA	uncultured Cryptomycota
120	OTU_170520	Fungi	NA	NA	NA	NA	NA	uncultured fungus
121	OTU_1711	Fungi	NA	NA	NA	NA	NA	uncultured fungus
122	OTU_1719	Fungi	Chytridiomycota	Chytridiomycetes	Lobulomycetales	Lobulomycetaceae	Clydaea	Clydaea vesicula
123	OTU_172564	Fungi	Cryptomycota	NA	NA	NA	NA	Cryptomycota sp.
124	OTU_174	Fungi	Cryptomycota	NA	NA	NA	NA	uncultured Cryptomycota
125	OTU_17419	Fungi	NA	NA	NA	NA	NA	uncultured fungus
126	OTU_17506	Fungi	Ascomycota	Dothideomycetes	Dothideales	Saccotheciaceae	Aureobasidium	Aureobasidium melanogenum
127	OTU_1760	Fungi	Ascomycota	Dothideomycetes	Cladosporiales	Cladosporiaceae	Cladosporium	Cladosporium herbarum
128	OTU_177975	Fungi	Cryptomycota	NA	NA	NA	NA	uncultured Cryptomycota
129	OTU_1795	Fungi	NA	NA	NA	NA	NA	uncultured fungus
130	OTU_17954	Fungi	NA	NA	NA	NA	NA	uncultured fungus
131	OTU_18	Fungi	NA	NA	NA	NA	NA	uncultured fungus
132	OTU_180790	Fungi	Cryptomycota	NA	NA	NA	NA	uncultured Cryptomycota
133	OTU_181581	Fungi	Ascomycota	Pezizomycetes	Pezizales	Sarcosomataceae	NA	uncultured Sarcosomataceae
134	OTU_183	Fungi	Microsporidia	NA	NA	NA	Mitosporidium	Mitosporidium daphniae
135	OTU_183266	Fungi	Chytridiomycota	Chytridiomycetes	NA	NA	Blyttiomyces	Blyttiomyces sp.
136	OTU_184	Fungi	Ascomycota	Lecanoromycetes	Umbilicariales	Umbilicariaceae	Umbilicaria	Umbilicaria subglabra
137	OTU_18408	Fungi	Basidiomycota	Exobasidiomycetes	Microstromatales	NA	Sympodiomycopsis	Sympodiomycopsis sp.
138	OTU_184087	Fungi	Chytridiomycota	NA	NA	NA	NA	uncultured Chytridiomycota
139	OTU_1845	Fungi	Chytridiomycota	Chytridiomycetes	Spizellomycetales	Spizellomycetaceae	Gallinipes	Gallinipes sp.
140	OTU_18602	Fungi	Chytridiomycota	Chytridiomycetes	NA	Quaeritorhizaceae	Quaeritorhiza	Quaeritorhiza haematococci
141	OTU_186095	Fungi	Cryptomycota	NA	NA	NA	NA	uncultured Cryptomycota
142	OTU_18878	Fungi	Basidiomycota	Geminibasidiomycetes	Geminibasidiales	Geminibasidiaceae	Basidioascus	Basidioascus undulatus
143	OTU_1893	Fungi	Basidiomycota	Agaricomycetes	Agaricales	Strophariaceae	Pholiota	Pholiota squarrosa
144	OTU_1907	Fungi	NA	NA	NA	NA	NA	uncultured fungus
145	OTU_19171	Fungi	Ascomycota	Leotiomycetes	Helotiales	Discinellaceae	Articulospora	Articulospora atra
146	OTU_192706	Fungi	Ascomycota	Eurotiomycetes	Chaetothyriales	NA	Sarcinomyces	Sarcinomyces sp. MA 4760
147	OTU_1930	Fungi	Chytridiomycota	NA	NA	NA	NA	uncultured Chytridiomycota
148	OTU_19319	Fungi	NA	NA	NA	NA	NA	uncultured fungus
149	OTU_19377	Fungi	Cryptomycota	NA	NA	NA	NA	uncultured Cryptomycota
150	OTU_194157	Fungi	Ascomycota	Leotiomycetes	NA	NA	Scytalidium	Scytalidium lignicola
151	OTU_1947	Fungi	Chytridiomycota	Chytridiomycetes	Chytridiales	Chytridiaceae	Phlyctochytrium	Phlyctochytrium planicorne
152	OTU_19477	Fungi	Chytridiomycota	Chytridiomycetes	NA	NA	Catenomyces	Catenomyces persicinus
153	OTU_1961	Fungi	Chytridiomycota	Chytridiomycetes	Chytridiales	Chytriomycetaceae	Chytriomyces	Chytriomyces hyalinus
154	OTU_19767	Fungi	NA	NA	NA	NA	NA	uncultured fungus
155	OTU_197673	Fungi	NA	NA	NA	NA	NA	uncultured fungus
156	OTU_2	Fungi	Chytridiomycota	NA	NA	NA	NA	uncultured Chytridiomycota
157	OTU_20	Fungi	Chytridiomycota	Chytridiomycetes	Rhizophydiales	Alphamycetaceae	Betamyces	Betamyces sp.
158	OTU_2001	Fungi	Chytridiomycota	Chytridiomycetes	Rhizophydiales	Aquamycetaceae	Aquamyces	Aquamyces sp.
159	OTU_2002	Fungi	Ascomycota	Leotiomycetes	Rhytismatales	Calloriaceae	Calloria	Calloria variegata
160	OTU_20069	Fungi	Cryptomycota	NA	NA	NA	NA	uncultured Cryptomycota
161	OTU_2021	Fungi	Ascomycota	Taphrinomycetes	Taphrinales	Taphrinaceae	Taphrina	Taphrina padi
162	OTU_20213	Fungi	Chytridiomycota	Chytridiomycetes	Spizellomycetales	Spizellomycetaceae	Gaertneriomyces	Gaertneriomyces semiglobifer
163	OTU_202149	Fungi	Ascomycota	Saccharomycetes	Saccharomycetales	Debaryomycetaceae	Kodamaea	[Candida] suecica
164	OTU_203	Fungi	Ascomycota	Eurotiomycetes	Eurotiales	Aspergillaceae	Penicillium	Penicillium solitum
165	OTU_2031	Fungi	Chytridiomycota	Chytridiomycetes	Polychytriales	NA	Lacustromyces	Lacustromyces hiemalis
166	OTU_204	Fungi	Zoopagomycota	Harpellomycetes	Harpellales	Harpellaceae	Furculomyces	Furculomyces boomerangus
167	OTU_204175	Fungi	Ascomycota	Dothideomycetes	Dothideales	Saccotheciaceae	Aureobasidium	Aureobasidium melanogenum
168	OTU_2053	Fungi	Basidiomycota	Microbotryomycetes	Sporidiobolales	Sporidiobolaceae	Rhodotorula	Rhodotorula glutinis
169	OTU_2067	Fungi	NA	NA	NA	NA	NA	uncultured fungus
170	OTU_20693	Fungi	Ascomycota	Leotiomycetes	Rhytismatales	Calloriaceae	Calloria	Calloria variegata
171	OTU_208272	Fungi	NA	NA	NA	NA	NA	uncultured fungus
172	OTU_2086	Fungi	Cryptomycota	NA	NA	NA	NA	uncultured Cryptomycota
173	OTU_20910	Fungi	Chytridiomycota	Monoblepharidomycetes	Monoblepharidales	NA	Hyaloraphidium	Hyaloraphidium curvatum
174	OTU_21	Fungi	NA	NA	NA	NA	NA	uncultured fungus
175	OTU_21156	Fungi	Cryptomycota	NA	NA	NA	NA	uncultured Cryptomycota
176	OTU_2118	Fungi	Chytridiomycota	Chytridiomycetes	Rhizophydiales	Rhizophydiaceae	Rhizophydium	Rhizophydium sp.
177	OTU_21191	Fungi	Basidiomycota	Agaricomycetes	Corticiales	Corticiaceae	Kurtia	Kurtia argillacea
178	OTU_213	Fungi	NA	NA	NA	NA	NA	uncultured fungus
179	OTU_213463	Fungi	NA	NA	NA	NA	NA	uncultured fungus
180	OTU_21350	Fungi	Cryptomycota	NA	NA	NA	NA	uncultured Cryptomycota
181	OTU_214	Fungi	NA	NA	NA	NA	NA	uncultured fungus
182	OTU_21441	Fungi	Basidiomycota	Tremellomycetes	Tremellales	Cryptococcaceae	Teunia	Teunia globosa
183	OTU_214645	Fungi	Cryptomycota	NA	NA	NA	NA	uncultured Cryptomycota
184	OTU_2149	Fungi	Ascomycota	Saccharomycetes	Saccharomycetales	Debaryomycetaceae	Candida	Candida albicans
185	OTU_215079	Fungi	Cryptomycota	NA	NA	NA	NA	uncultured Cryptomycota
186	OTU_217040	Fungi	NA	NA	NA	NA	NA	uncultured fungus
187	OTU_21707	Fungi	NA	NA	NA	NA	NA	uncultured fungus
188	OTU_21859	Fungi	Cryptomycota	NA	NA	NA	NA	Cryptomycota sp.
189	OTU_22	Fungi	Chytridiomycota	Chytridiomycetes	Rhizophydiales	Alphamycetaceae	Betamyces	Betamyces sp.
190	OTU_223	Fungi	Cryptomycota	NA	NA	NA	NA	uncultured Cryptomycota
191	OTU_2239	Fungi	Ascomycota	Leotiomycetes	Rhytismatales	Calloriaceae	Calloria	Calloria variegata
192	OTU_2246	Fungi	NA	NA	NA	NA	NA	uncultured fungus
193	OTU_225119	Fungi	Cryptomycota	NA	NA	NA	Paramicrosporidium	Paramicrosporidium saccamoebae
194	OTU_225824	Fungi	Ascomycota	Saccharomycetes	Saccharomycetales	Metschnikowiaceae	Metschnikowia	Metschnikowia bicuspidata
195	OTU_22648	Fungi	Ascomycota	Saccharomycetes	Saccharomycetales	Pichiaceae	Pichia	[Candida] pseudolambica
196	OTU_227268	Fungi	NA	NA	NA	NA	NA	uncultured fungus
197	OTU_228	Fungi	Cryptomycota	NA	NA	NA	NA	uncultured Cryptomycota
198	OTU_22850	Fungi	Chytridiomycota	NA	NA	NA	NA	uncultured Chytridiomycota
200	OTU_23004	Fungi	Cryptomycota	NA	NA	NA	NA	uncultured Cryptomycota
201	OTU_233	Fungi	NA	NA	NA	NA	NA	uncultured fungus
202	OTU_233382	Fungi	NA	NA	NA	NA	NA	uncultured fungus
203	OTU_23374	Fungi	Ascomycota	Lecanoromycetes	Peltigerales	Collemataceae	Collema	Collema subconveniens
204	OTU_2340	Fungi	Ascomycota	Eurotiomycetes	Eurotiales	Aspergillaceae	Aspergillus	Aspergillus puulaauensis
205	OTU_2347	Fungi	Chytridiomycota	Chytridiomycetes	Chytridiales	Chytriomycetaceae	Rhizoclosmatium	Rhizoclosmatium umbonatum
206	OTU_23890	Fungi	Chytridiomycota	Monoblepharidomycetes	Monoblepharidales	Harpochytriaceae	Harpochytrium	Harpochytrium sp.
207	OTU_239212	Fungi	Basidiomycota	Tremellomycetes	Tremellales	Cryptococcaceae	Cryptococcus	Cryptococcus gattii VGI
208	OTU_2409	Fungi	NA	NA	NA	NA	NA	uncultured fungus
209	OTU_2421	Fungi	Chytridiomycota	Chytridiomycetes	Chytridiales	Chytriomycetaceae	Entophlyctis	Entophlyctis sp.
210	OTU_245	Fungi	NA	NA	NA	NA	NA	uncultured fungus
211	OTU_2456	Fungi	Basidiomycota	Exobasidiomycetes	Microstromatales	NA	Sympodiomycopsis	Sympodiomycopsis sp.
212	OTU_2462	Fungi	Ascomycota	Dothideomycetes	Mycosphaerellales	Schizothyriaceae	Schizothyrium	Schizothyrium pomi
213	OTU_2471	Fungi	Chytridiomycota	NA	NA	NA	NA	uncultured Chytridiomycota
214	OTU_249	Fungi	NA	NA	NA	NA	NA	uncultured fungus
215	OTU_25	Fungi	Chytridiomycota	Chytridiomycetes	Rhizophydiales	Alphamycetaceae	Betamyces	Betamyces sp.
216	OTU_2526	Fungi	NA	NA	NA	NA	NA	uncultured fungus
217	OTU_2576	Fungi	Chytridiomycota	NA	NA	NA	NA	uncultured Chytridiomycota
218	OTU_258491	Fungi	Chytridiomycota	NA	NA	NA	NA	uncultured Chytridiomycota
219	OTU_258998	Fungi	Cryptomycota	NA	NA	NA	NA	uncultured Cryptomycota
220	OTU_26	Fungi	Cryptomycota	NA	NA	NA	NA	uncultured Cryptomycota
221	OTU_26295	Fungi	Basidiomycota	Ustilaginomycetes	Ustilaginales	Ustilaginaceae	Ustilago	Ustilago bromivora
222	OTU_263	Fungi	NA	NA	NA	NA	NA	uncultured fungus
223	OTU_263406	Fungi	Ascomycota	Dothideomycetes	Mytilinidiales	Mytilinidiaceae	Mytilinidion	Mytilinidion mytilinellum
224	OTU_2637	Fungi	Chytridiomycota	Chytridiomycetes	Cladochytriales	NA	NA	Cladochytriales sp.
225	OTU_2640	Fungi	Ascomycota	Dothideomycetes	Dothideales	Dothideaceae	Endoconidioma	Endoconidioma populi
226	OTU_265	Fungi	Ascomycota	Eurotiomycetes	Chaetothyriales	Herpotrichiellaceae	Exophiala	Exophiala lecanii-corni
227	OTU_2663	Fungi	Ascomycota	Saccharomycetes	Saccharomycetales	Lipomycetaceae	Lipomyces	Lipomyces sp. CH04
228	OTU_269	Fungi	Cryptomycota	NA	NA	NA	NA	Cryptomycota sp.
229	OTU_2695	Fungi	Ascomycota	Saccharomycetes	Saccharomycetales	Pichiaceae	Pichia	[Candida] pseudolambica
230	OTU_269947	Fungi	Cryptomycota	NA	NA	NA	NA	uncultured Cryptomycota
231	OTU_27	Fungi	Chytridiomycota	NA	NA	NA	NA	uncultured Chytridiomycota
232	OTU_270084	Fungi	Ascomycota	Leotiomycetes	NA	NA	Scytalidium	Scytalidium lignicola
233	OTU_2712	Fungi	Cryptomycota	NA	NA	NA	NA	uncultured Cryptomycota
234	OTU_272944	Fungi	NA	NA	NA	NA	NA	uncultured fungus
235	OTU_277713	Fungi	Basidiomycota	Agaricomycetes	Lepidostromatales	Lepidostromataceae	Sulzbacheromyces	Sulzbacheromyces miomboensis
236	OTU_27789	Fungi	Ascomycota	Pezizomycetes	Pezizales	Sarcosomataceae	NA	uncultured Sarcosomataceae
237	OTU_2789	Fungi	Ascomycota	Leotiomycetes	Rhytismatales	Calloriaceae	Calloria	Calloria variegata
238	OTU_2809	Fungi	Chytridiomycota	NA	NA	NA	NA	uncultured Chytridiomycota
239	OTU_283	Fungi	Ascomycota	Eurotiomycetes	Eurotiales	Aspergillaceae	Penicillium	Penicillium solitum
240	OTU_286	Fungi	Basidiomycota	Cystobasidiomycetes	Cystobasidiales	Cystobasidiaceae	Cystobasidium	Cystobasidium laryngis
241	OTU_287099	Fungi	NA	NA	NA	NA	NA	uncultured fungus
242	OTU_2888	Fungi	Cryptomycota	NA	NA	NA	NA	uncultured Cryptomycota
243	OTU_29	Fungi	NA	NA	NA	NA	NA	uncultured fungus
244	OTU_29080	Fungi	Chytridiomycota	Chytridiomycetes	Rhizophlyctidales	Rhizophlyctidaceae	Rhizophlyctis	Rhizophlyctis sp.
245	OTU_2928	Fungi	Cryptomycota	NA	NA	NA	NA	uncultured Cryptomycota
246	OTU_293	Fungi	Chytridiomycota	NA	NA	NA	NA	uncultured Chytridiomycota
247	OTU_2954	Fungi	Cryptomycota	NA	NA	NA	Rozella	Rozella allomycis
248	OTU_2962	Fungi	Chytridiomycota	Chytridiomycetes	Lobulomycetales	Lobulomycetaceae	Clydaea	Clydaea vesicula
249	OTU_297590	Fungi	Ascomycota	Saccharomycetes	Saccharomycetales	Metschnikowiaceae	Metschnikowia	Metschnikowia aff. pulcherrima
250	OTU_299	Fungi	Cryptomycota	NA	NA	NA	NA	uncultured Cryptomycota
252	OTU_308	Fungi	Zoopagomycota	Harpellomycetes	Harpellales	Legeriomycetaceae	Smittium	Smittium culicis
253	OTU_3092	Fungi	Cryptomycota	NA	NA	NA	NA	uncultured Cryptomycota
254	OTU_30955	Fungi	Chytridiomycota	Chytridiomycetes	Lobulomycetales	Lobulomycetaceae	Clydaea	Clydaea vesicula
255	OTU_310763	Fungi	Cryptomycota	NA	NA	NA	NA	uncultured Cryptomycota
257	OTU_3130	Fungi	Cryptomycota	NA	NA	NA	Paramicrosporidium	Paramicrosporidium saccamoebae
258	OTU_31309	Fungi	Ascomycota	Sordariomycetes	Hypocreales	Nectriaceae	Fusarium	Fusarium proliferatum
259	OTU_3131	Fungi	Chytridiomycota	Chytridiomycetes	Spizellomycetales	Spizellomycetaceae	Brevicalcar	Brevicalcar sp.
260	OTU_3133	Fungi	Ascomycota	Sordariomycetes	Hypocreales	Ophiocordycipitaceae	Tolypocladium	Tolypocladium ophioglossoides
261	OTU_31505	Fungi	Ascomycota	Sordariomycetes	Hypocreales	NA	Acremonium	Acremonium sp. 11665 DLW-2010
262	OTU_31566	Fungi	Chytridiomycota	Chytridiomycetes	Rhizophydiales	Protrudomycetaceae	Protrudomyces	Protrudomyces sp.
263	OTU_31608	Fungi	NA	NA	NA	NA	NA	uncultured fungus
264	OTU_31748	Fungi	Chytridiomycota	Chytridiomycetes	Chytridiales	Chytriomycetaceae	Chytriomyces	Chytriomyces hyalinus
265	OTU_3187	Fungi	NA	NA	NA	NA	NA	uncultured fungus
266	OTU_32	Fungi	Ascomycota	Eurotiomycetes	Eurotiales	Aspergillaceae	Aspergillus	Aspergillus puulaauensis
267	OTU_320	Fungi	Cryptomycota	NA	NA	NA	NA	Cryptomycota sp.
268	OTU_32246	Fungi	NA	NA	NA	NA	NA	uncultured fungus
269	OTU_3227	Fungi	Chytridiomycota	Chytridiomycetes	Lobulomycetales	Lobulomycetaceae	Clydaea	Clydaea vesicula
270	OTU_32392	Fungi	NA	NA	NA	NA	NA	uncultured fungus
271	OTU_3257	Fungi	Chytridiomycota	Chytridiomycetes	Chytridiales	Chytriomycetaceae	Chytriomyces	Chytriomyces hyalinus
272	OTU_326175	Fungi	Ascomycota	Leotiomycetes	Erysiphales	Erysiphaceae	Blumeria	Blumeria graminis
273	OTU_327	Fungi	NA	NA	NA	NA	NA	uncultured fungus
274	OTU_32731	Fungi	Ascomycota	Sordariomycetes	NA	NA	Asteroma	Asteroma alneum
275	OTU_32844	Fungi	NA	NA	NA	NA	NA	uncultured fungus
276	OTU_329	Fungi	Ascomycota	Leotiomycetes	Helotiales	Discinellaceae	Articulospora	Articulospora atra
277	OTU_332	Fungi	Cryptomycota	NA	NA	NA	NA	uncultured Cryptomycota
278	OTU_33254	Fungi	Ascomycota	Lecanoromycetes	Peltigerales	Collemataceae	Scytinium	Scytinium dactylinum
279	OTU_3350	Fungi	Chytridiomycota	Chytridiomycetes	Chytridiales	Chytriomycetaceae	Rhizoclosmatium	Rhizoclosmatium sp.
280	OTU_33568	Fungi	NA	NA	NA	NA	NA	uncultured fungus
281	OTU_336	Fungi	Chytridiomycota	Chytridiomycetes	Chytridiales	Chytridiaceae	Chytridium	Chytridium polysiphoniae
282	OTU_3361	Fungi	Basidiomycota	Tremellomycetes	Tremellales	Bulleribasidiaceae	Vishniacozyma	Vishniacozyma sp.
283	OTU_3374	Fungi	Chytridiomycota	NA	NA	NA	NA	uncultured Chytridiomycota
284	OTU_338	Fungi	Cryptomycota	NA	NA	NA	NA	uncultured Cryptomycota
285	OTU_3388	Fungi	Basidiomycota	Agaricomycetes	Polyporales	Meruliaceae	Phlebia	Phlebia centrifuga
286	OTU_3403	Fungi	Basidiomycota	Tremellomycetes	Filobasidiales	Filobasidiaceae	Filobasidium	Filobasidium mucilaginum
287	OTU_3415	Fungi	Chytridiomycota	NA	NA	NA	NA	uncultured Chytridiomycota
288	OTU_345	Fungi	Ascomycota	Leotiomycetes	Helotiales	Discinellaceae	Articulospora	Articulospora atra
289	OTU_346	Fungi	Ascomycota	Dothideomycetes	Mycosphaerellales	Mycosphaerellaceae	Passalora	Passalora sp. CPC 12319
290	OTU_3475	Fungi	Chytridiomycota	NA	NA	NA	NA	uncultured Chytridiomycota
291	OTU_3499	Fungi	Cryptomycota	NA	NA	NA	Paramicrosporidium	Paramicrosporidium saccamoebae
292	OTU_352	Fungi	NA	NA	NA	NA	NA	uncultured fungus
293	OTU_354	Fungi	Chytridiomycota	Chytridiomycetes	Lobulomycetales	NA	NA	uncultured Lobulomycetales
294	OTU_3540	Fungi	NA	NA	NA	NA	NA	uncultured fungus
295	OTU_356910	Fungi	Cryptomycota	NA	NA	NA	NA	Cryptomycota sp.
296	OTU_358367	Fungi	Basidiomycota	Agaricomycetes	Lepidostromatales	Lepidostromataceae	Sulzbacheromyces	Sulzbacheromyces miomboensis
297	OTU_358990	Fungi	Basidiomycota	Agaricomycetes	Russulales	Hericiaceae	Dentipellis	Dentipellis fragilis
298	OTU_359	Fungi	Ascomycota	Leotiomycetes	NA	NA	Scytalidium	Scytalidium lignicola
299	OTU_3599	Fungi	NA	NA	NA	NA	NA	uncultured fungus
300	OTU_3620	Fungi	Chytridiomycota	Chytridiomycetes	Rhizophlyctidales	Rhizophlyctidaceae	Rhizophlyctis	Rhizophlyctis rosea
301	OTU_363103	Fungi	Chytridiomycota	Chytridiomycetes	Rhizophydiales	Aquamycetaceae	Aquamyces	Aquamyces sp.
302	OTU_363631	Fungi	Basidiomycota	Agaricomycetes	Boletales	Calostomataceae	Calostoma	Calostoma cinnabarinum
303	OTU_36368	Fungi	NA	NA	NA	NA	NA	uncultured fungus
305	OTU_3706	Fungi	NA	NA	NA	NA	NA	uncultured fungus
306	OTU_377885	Fungi	Chytridiomycota	NA	NA	NA	NA	uncultured Chytridiomycota
307	OTU_37882	Fungi	Cryptomycota	NA	NA	NA	NA	uncultured Cryptomycota
308	OTU_379	Fungi	NA	NA	NA	NA	NA	uncultured fungus
309	OTU_3799	Fungi	Ascomycota	Leotiomycetes	Rhytismatales	Calloriaceae	Calloria	Calloria variegata
310	OTU_3838	Fungi	NA	NA	NA	NA	NA	uncultured fungus
311	OTU_386	Fungi	Chytridiomycota	Chytridiomycetes	Chytridiales	Chytriomycetaceae	Rhizoclosmatium	Rhizoclosmatium pessaminum
312	OTU_3872	Fungi	Cryptomycota	NA	NA	NA	NA	uncultured Cryptomycota
313	OTU_388	Fungi	Cryptomycota	NA	NA	NA	NA	uncultured Cryptomycota
314	OTU_3888	Fungi	Basidiomycota	Agaricomycetes	Polyporales	Polyporaceae	Lenzites	Lenzites betulinus
315	OTU_391	Fungi	Blastocladiomycota	Blastocladiomycetes	Blastocladiales	Catenariaceae	Catenaria	Catenaria sp.
317	OTU_39825	Fungi	Chytridiomycota	Chytridiomycetes	Lobulomycetales	Lobulomycetaceae	Clydaea	Clydaea vesicula
318	OTU_39863	Fungi	NA	NA	NA	NA	NA	uncultured fungus
319	OTU_40	Fungi	NA	NA	NA	NA	NA	uncultured fungus
320	OTU_4048	Fungi	Chytridiomycota	NA	NA	NA	NA	uncultured Chytridiomycota
321	OTU_407	Fungi	Basidiomycota	Microbotryomycetes	Sporidiobolales	Sporidiobolaceae	Rhodosporidiobolus	Rhodosporidiobolus platycladi
322	OTU_41170	Fungi	Basidiomycota	Tremellomycetes	Tremellales	Bulleribasidiaceae	Vishniacozyma	Vishniacozyma sp.
323	OTU_412564	Fungi	Ascomycota	Eurotiomycetes	Eurotiales	Aspergillaceae	Penicillium	Penicillium solitum
324	OTU_413	Fungi	Cryptomycota	NA	NA	NA	NA	uncultured Cryptomycota
325	OTU_42	Fungi	Basidiomycota	Pucciniomycetes	Pucciniales	Pucciniaceae	Puccinia	Puccinia cf. psidii AE-2014
326	OTU_420	Fungi	Ascomycota	Saccharomycetes	Saccharomycetales	Debaryomycetaceae	Teunomyces	Teunomyces kruisii
327	OTU_42179	Fungi	Chytridiomycota	Chytridiomycetes	Lobulomycetales	Lobulomycetaceae	Clydaea	Clydaea vesicula
329	OTU_423	Fungi	Chytridiomycota	Chytridiomycetes	Rhizophydiales	NA	NA	uncultured Rhizophydiales
330	OTU_4256	Fungi	NA	NA	NA	NA	NA	uncultured fungus
331	OTU_4281	Fungi	NA	NA	NA	NA	NA	uncultured fungus
332	OTU_43	Fungi	Ascomycota	Dothideomycetes	Pleosporales	Leptosphaeriaceae	Leptosphaeria	Leptosphaeria biglobosa
333	OTU_4311	Fungi	Ascomycota	Dothideomycetes	Pleosporales	Didymellaceae	Phoma	Phoma sp.
334	OTU_433	Fungi	Microsporidia	NA	NA	NA	Mitosporidium	Mitosporidium daphniae
335	OTU_437	Fungi	Cryptomycota	NA	NA	NA	NA	uncultured Cryptomycota
336	OTU_4377	Fungi	Zoopagomycota	Basidiobolomycetes	Basidiobolales	Basidiobolaceae	Basidiobolus	Basidiobolus microsporus
337	OTU_44	Fungi	NA	NA	NA	NA	NA	uncultured fungus
338	OTU_44084	Fungi	Chytridiomycota	NA	NA	NA	NA	uncultured Chytridiomycota
339	OTU_4424	Fungi	Basidiomycota	Agaricomycetes	Polyporales	Meripilaceae	Physisporinus	Physisporinus sanguinolentus
340	OTU_444765	Fungi	Chytridiomycota	NA	NA	NA	NA	uncultured Chytridiomycota
341	OTU_445332	Fungi	Ascomycota	Leotiomycetes	Rhytismatales	Calloriaceae	Calloria	Calloria variegata
342	OTU_4470	Fungi	Chytridiomycota	NA	NA	NA	NA	uncultured Chytridiomycota
343	OTU_44773	Fungi	NA	NA	NA	NA	NA	uncultured fungus
344	OTU_4491	Fungi	Cryptomycota	NA	NA	NA	NA	uncultured Cryptomycota
345	OTU_450647	Fungi	NA	NA	NA	NA	NA	uncultured fungus
346	OTU_4540	Fungi	Chytridiomycota	Chytridiomycetes	Cladochytriales	Nowakowskiellaceae	Nowakowskiella	Nowakowskiella sp.
347	OTU_46	Fungi	Cryptomycota	NA	NA	NA	NA	uncultured Cryptomycota
348	OTU_4698	Fungi	Chytridiomycota	Chytridiomycetes	Spizellomycetales	Spizellomycetaceae	Spizellomyces	Spizellomyces acuminatus
349	OTU_47	Fungi	Cryptomycota	NA	NA	NA	NA	uncultured Cryptomycota
350	OTU_4762	Fungi	Chytridiomycota	NA	NA	NA	NA	uncultured Chytridiomycota
351	OTU_47864	Fungi	Chytridiomycota	Chytridiomycetes	Spizellomycetales	Spizellomycetaceae	Brevicalcar	Brevicalcar sp.
352	OTU_4791	Fungi	NA	NA	NA	NA	NA	uncultured fungus
353	OTU_4816	Fungi	Mucoromycota	Umbelopsidomycetes	Umbelopsidales	Umbelopsidaceae	Umbelopsis	Umbelopsis sp. Y14 EG-2010
355	OTU_4858	Fungi	Chytridiomycota	Chytridiomycetes	Rhizophydiales	NA	Operculomyces	Operculomyces laminatus
356	OTU_48865	Fungi	Cryptomycota	NA	NA	NA	NA	uncultured Cryptomycota
357	OTU_4898	Fungi	Basidiomycota	Agaricostilbomycetes	Agaricostilbales	Kondoaceae	Kondoa	Kondoa cylindrica
358	OTU_492	Fungi	Chytridiomycota	Chytridiomycetes	Rhizophydiales	Halomycetaceae	Paranamyces	Paranamyces uniporus
359	OTU_492885	Fungi	Chytridiomycota	NA	NA	NA	NA	uncultured Chytridiomycota
360	OTU_494424	Fungi	NA	NA	NA	NA	NA	uncultured fungus
361	OTU_5	Fungi	Cryptomycota	NA	NA	NA	NA	uncultured Cryptomycota
362	OTU_504	Fungi	Blastocladiomycota	Physodermatomycetes	Physodermatales	Physodermataceae	Paraphysoderma	Paraphysoderma sedebokerense
363	OTU_51	Fungi	Cryptomycota	NA	NA	NA	NA	uncultured Cryptomycota
364	OTU_5106	Fungi	Cryptomycota	NA	NA	NA	Paramicrosporidium	Paramicrosporidium saccamoebae
365	OTU_51149	Fungi	Ascomycota	Lecanoromycetes	Umbilicariales	Umbilicariaceae	Lasallia	Lasallia pustulata
366	OTU_515	Fungi	NA	NA	NA	NA	NA	uncultured fungus
367	OTU_516	Fungi	Ascomycota	Dothideomycetes	Pleosporales	Phaeosphaeriaceae	Parastagonospora	Parastagonospora nodorum
368	OTU_5176	Fungi	Chytridiomycota	Monoblepharidomycetes	Monoblepharidales	Gonapodyaceae	Gonapodya	Gonapodya sp.
369	OTU_51948	Fungi	Chytridiomycota	Chytridiomycetes	NA	NA	Catenomyces	Catenomyces persicinus
370	OTU_51982	Fungi	Basidiomycota	Agaricomycetes	Boletales	Gomphidiaceae	Gomphidius	Gomphidius glutinosus
371	OTU_5239	Fungi	Chytridiomycota	Chytridiomycetes	Chytridiales	NA	NA	uncultured Chytridiales
372	OTU_5241	Fungi	Basidiomycota	Agaricomycetes	Polyporales	Polyporaceae	Trametes	Trametes hirsuta
373	OTU_53	Fungi	NA	NA	NA	NA	NA	uncultured fungus
374	OTU_53105	Fungi	Ascomycota	Lecanoromycetes	Acarosporales	Acarosporaceae	Myriospora	Myriospora smaragdula
375	OTU_534	Fungi	Cryptomycota	NA	NA	NA	NA	Cryptomycota sp.
376	OTU_5341	Fungi	Cryptomycota	NA	NA	NA	NA	uncultured Cryptomycota
377	OTU_535	Fungi	Ascomycota	Eurotiomycetes	Chaetothyriales	Herpotrichiellaceae	Exophiala	Exophiala lecanii-corni
378	OTU_53533	Fungi	Basidiomycota	Agaricomycetes	Polyporales	Polyporaceae	Lenzites	Lenzites betulinus
379	OTU_538	Fungi	Ascomycota	Leotiomycetes	Erysiphales	Erysiphaceae	Blumeria	Blumeria graminis
380	OTU_539	Fungi	Ascomycota	Eurotiomycetes	Eurotiales	Aspergillaceae	Penicillium	Penicillium solitum
381	OTU_5407	Fungi	Chytridiomycota	Chytridiomycetes	Rhizophlyctidales	Rhizophlyctidaceae	Rhizophlyctis	Rhizophlyctis rosea
382	OTU_54230	Fungi	Chytridiomycota	NA	NA	NA	NA	uncultured Chytridiomycota
383	OTU_5464	Fungi	Chytridiomycota	NA	NA	NA	NA	uncultured Chytridiomycota
384	OTU_5485	Fungi	NA	NA	NA	NA	NA	uncultured fungus
385	OTU_55	Fungi	Ascomycota	Dothideomycetes	Cladosporiales	Cladosporiaceae	Cladosporium	Cladosporium herbarum
386	OTU_5638	Fungi	Chytridiomycota	Chytridiomycetes	Spizellomycetales	Powellomycetaceae	Powellomyces	Powellomyces hirtus
387	OTU_56380	Fungi	NA	NA	NA	NA	NA	uncultured fungus
388	OTU_570	Fungi	Cryptomycota	NA	NA	NA	NA	uncultured Cryptomycota
389	OTU_5735	Fungi	Chytridiomycota	Chytridiomycetes	Chytridiales	Chytriomycetaceae	Chytriomyces	Chytriomyces hyalinus
390	OTU_574	Fungi	NA	NA	NA	NA	NA	uncultured fungus
391	OTU_575	Fungi	Ascomycota	Lecanoromycetes	Acarosporales	Acarosporaceae	Myriospora	Myriospora smaragdula
392	OTU_5764	Fungi	Cryptomycota	NA	NA	NA	NA	uncultured Cryptomycota
393	OTU_580	Fungi	NA	NA	NA	NA	NA	uncultured fungus
394	OTU_59176	Fungi	NA	NA	NA	NA	NA	uncultured fungus
395	OTU_5927	Fungi	Ascomycota	Saccharomycetes	Saccharomycetales	Debaryomycetaceae	Teunomyces	Teunomyces kruisii
396	OTU_5929	Fungi	Basidiomycota	Exobasidiomycetes	Exobasidiales	Exobasidiaceae	Exobasidium	Exobasidium vaccinii
397	OTU_5955	Fungi	NA	NA	NA	NA	NA	uncultured fungus
398	OTU_5989	Fungi	Cryptomycota	NA	NA	NA	Paramicrosporidium	Paramicrosporidium saccamoebae
399	OTU_6104	Fungi	Chytridiomycota	Chytridiomycetes	Cladochytriales	Nowakowskiellaceae	Nowakowskiella	Nowakowskiella sp.
400	OTU_61129	Fungi	NA	NA	NA	NA	NA	uncultured fungus
401	OTU_618	Fungi	Ascomycota	Saccharomycetes	Saccharomycetales	Dipodascaceae	Geotrichum	Geotrichum candidum
402	OTU_619	Fungi	NA	NA	NA	NA	NA	uncultured fungus
403	OTU_622	Fungi	NA	NA	NA	NA	NA	uncultured fungus
404	OTU_63000	Fungi	NA	NA	NA	NA	NA	uncultured fungus
405	OTU_6313	Fungi	Ascomycota	Leotiomycetes	Rhytismatales	Calloriaceae	Calloria	Calloria variegata
406	OTU_63211	Fungi	Cryptomycota	NA	NA	NA	NA	uncultured Cryptomycota
407	OTU_63607	Fungi	Zoopagomycota	Kickxellomycetes	Kickxellales	Kickxellaceae	Coemansia	Coemansia interrupta
408	OTU_6371	Fungi	Basidiomycota	Agaricomycetes	Boletales	Gomphidiaceae	Gomphidius	Gomphidius glutinosus
409	OTU_638	Fungi	Cryptomycota	NA	NA	NA	NA	uncultured Cryptomycota
410	OTU_64	Fungi	Chytridiomycota	Chytridiomycetes	Rhizophydiales	Alphamycetaceae	Betamyces	Betamyces sp.
411	OTU_64023	Fungi	NA	NA	NA	NA	NA	uncultured fungus
412	OTU_6442	Fungi	Chytridiomycota	Chytridiomycetes	Cladochytriales	NA	NA	Cladochytriales sp.
413	OTU_6571	Fungi	Cryptomycota	NA	NA	NA	NA	Cryptomycota sp.
414	OTU_6573	Fungi	Basidiomycota	Agaricomycetes	Polyporales	Meripilaceae	Physisporinus	Physisporinus sanguinolentus
415	OTU_660	Fungi	NA	NA	NA	NA	NA	uncultured fungus
416	OTU_6620	Fungi	NA	NA	NA	NA	NA	uncultured fungus
417	OTU_6638	Fungi	Basidiomycota	Agaricomycetes	Corticiales	Corticiaceae	Sistotrema	Sistotrema sernanderi
418	OTU_667	Fungi	NA	NA	NA	NA	NA	uncultured rhizosphere zygomycete
419	OTU_67	Fungi	Chytridiomycota	Chytridiomycetes	Rhizophydiales	Alphamycetaceae	Betamyces	Betamyces sp.
420	OTU_6778	Fungi	NA	NA	NA	NA	NA	uncultured fungus
421	OTU_679	Fungi	Chytridiomycota	Chytridiomycetes	Rhizophydiales	Terramycetaceae	Terramyces	Terramyces sp.
422	OTU_69313	Fungi	Chytridiomycota	NA	NA	NA	NA	uncultured Chytridiomycota
423	OTU_69441	Fungi	Cryptomycota	NA	NA	NA	Paramicrosporidium	Paramicrosporidium saccamoebae
424	OTU_69565	Fungi	NA	NA	NA	NA	NA	uncultured fungus
425	OTU_696	Fungi	Chytridiomycota	Chytridiomycetes	Rhizophlyctidales	Rhizophlyctidaceae	Rhizophlyctis	Rhizophlyctis rosea
426	OTU_7	Fungi	NA	NA	NA	NA	NA	uncultured fungus
427	OTU_702	Fungi	Ascomycota	Eurotiomycetes	Chaetothyriales	Herpotrichiellaceae	Exophiala	Exophiala lecanii-corni
428	OTU_7029	Fungi	NA	NA	NA	NA	NA	uncultured fungus
429	OTU_70364	Fungi	Cryptomycota	NA	NA	NA	NA	uncultured Cryptomycota
430	OTU_71	Fungi	Ascomycota	Dothideomycetes	Cladosporiales	Cladosporiaceae	Cladosporium	Cladosporium herbarum
431	OTU_713	Fungi	Cryptomycota	NA	NA	NA	NA	Cryptomycota sp.
432	OTU_7144	Fungi	Chytridiomycota	Chytridiomycetes	Rhizophlyctidales	Rhizophlyctidaceae	Rhizophlyctis	Rhizophlyctis rosea
433	OTU_7232	Fungi	Chytridiomycota	NA	NA	NA	NA	uncultured rhizosphere chytridiomycete
434	OTU_725	Fungi	Cryptomycota	NA	NA	NA	NA	Cryptomycota sp.
435	OTU_73	Fungi	Cryptomycota	NA	NA	NA	NA	Cryptomycota sp.
436	OTU_73120	Fungi	Microsporidia	NA	NA	NA	Mitosporidium	Mitosporidium daphniae
437	OTU_73691	Fungi	Chytridiomycota	NA	NA	NA	NA	uncultured Chytridiomycota
438	OTU_74	Fungi	Cryptomycota	NA	NA	NA	NA	Cryptomycota sp.
439	OTU_74576	Fungi	Ascomycota	Dothideomycetes	Mycosphaerellales	Mycosphaerellaceae	Stromatoseptoria	Stromatoseptoria castaneicola
440	OTU_748	Fungi	Chytridiomycota	Chytridiomycetes	Chytridiales	Chytriomycetaceae	Chytriomyces	Chytriomyces sp.
441	OTU_75	Fungi	Basidiomycota	Microbotryomycetes	Sporidiobolales	Sporidiobolaceae	Rhodotorula	Rhodotorula glutinis
442	OTU_75088	Fungi	Cryptomycota	NA	NA	NA	NA	uncultured Cryptomycota
443	OTU_75134	Fungi	Chytridiomycota	Chytridiomycetes	Chytridiales	Chytridiaceae	Phlyctochytrium	Phlyctochytrium planicorne
444	OTU_75241	Fungi	Chytridiomycota	Chytridiomycetes	Spizellomycetales	Spizellomycetaceae	Gaertneriomyces	Gaertneriomyces sp.
445	OTU_758	Fungi	Basidiomycota	Tremellomycetes	Tremellales	Bulleribasidiaceae	Vishniacozyma	Vishniacozyma sp.
446	OTU_75942	Fungi	Chytridiomycota	NA	NA	NA	NA	uncultured Chytridiomycota
447	OTU_76	Fungi	NA	NA	NA	NA	NA	uncultured fungus
448	OTU_760	Fungi	Chytridiomycota	Chytridiomycetes	Lobulomycetales	NA	NA	uncultured Lobulomycetales
449	OTU_7637	Fungi	Ascomycota	Eurotiomycetes	Chaetothyriales	Herpotrichiellaceae	Exophiala	Exophiala lecanii-corni
450	OTU_77	Fungi	Chytridiomycota	Chytridiomycetes	Rhizophydiales	Alphamycetaceae	Betamyces	Betamyces sp.
451	OTU_773	Fungi	Chytridiomycota	Chytridiomycetes	Rhizophydiales	Aquamycetaceae	Aquamyces	Aquamyces sp.
452	OTU_7826	Fungi	Chytridiomycota	Monoblepharidomycetes	Monoblepharidales	Gonapodyaceae	Gonapodya	Gonapodya sp.
453	OTU_79	Fungi	NA	NA	NA	NA	NA	uncultured rhizosphere zygomycete
454	OTU_79467	Fungi	Ascomycota	Pezizomycetes	Pezizales	Sarcosomataceae	NA	uncultured Sarcosomataceae
455	OTU_7959	Fungi	NA	NA	NA	NA	NA	uncultured fungus
456	OTU_8	Fungi	Cryptomycota	NA	NA	NA	NA	Cryptomycota sp.
457	OTU_80	Fungi	Chytridiomycota	Chytridiomycetes	Rhizophydiales	Angulomycetaceae	Angulomyces	Angulomyces argentinensis
458	OTU_8005	Fungi	Mucoromycota	Mortierellomycetes	Mortierellales	Mortierellaceae	Linnemannia	Linnemannia elongata
459	OTU_80182	Fungi	NA	NA	NA	NA	NA	uncultured fungus
460	OTU_81	Fungi	NA	NA	NA	NA	NA	uncultured fungus
461	OTU_815	Fungi	Basidiomycota	Agaricomycetes	Russulales	Hericiaceae	Dentipellis	Dentipellis fragilis
462	OTU_81845	Fungi	Cryptomycota	NA	NA	NA	NA	uncultured Cryptomycota
463	OTU_82	Fungi	NA	NA	NA	NA	NA	uncultured rhizosphere zygomycete
464	OTU_820	Fungi	Ascomycota	Sordariomycetes	Xylariales	Xylariaceae	Xylaria	Xylaria grammica
465	OTU_8261	Fungi	NA	NA	NA	NA	NA	uncultured fungus
466	OTU_829	Fungi	NA	NA	NA	NA	NA	uncultured fungus
467	OTU_8425	Fungi	Basidiomycota	Tremellomycetes	Filobasidiales	Piskurozymaceae	Solicoccozyma	Solicoccozyma gelidoterrea
468	OTU_844	Fungi	Chytridiomycota	Chytridiomycetes	Lobulomycetales	Lobulomycetaceae	Clydaea	Clydaea vesicula
469	OTU_84636	Fungi	NA	NA	NA	NA	NA	uncultured fungus
470	OTU_8464	Fungi	Ascomycota	Dothideomycetes	Cladosporiales	Cladosporiaceae	Cladosporium	Cladosporium herbarum
471	OTU_84653	Fungi	Ascomycota	Dothideomycetes	Microthyriales	Microthyriaceae	Microthyrium	Microthyrium ilicinum
472	OTU_85206	Fungi	Chytridiomycota	Chytridiomycetes	Chytridiales	Chytridiaceae	Phlyctochytrium	Phlyctochytrium arcticum
473	OTU_855	Fungi	NA	NA	NA	NA	NA	uncultured fungus
474	OTU_8570	Fungi	Chytridiomycota	Chytridiomycetes	Rhizophydiales	Alphamycetaceae	Betamyces	Betamyces sp.
475	OTU_8591	Fungi	Mucoromycota	Mucoromycetes	Mucorales	Mucoraceae	Mucor	Mucor racemosus
476	OTU_8680	Fungi	NA	NA	NA	NA	NA	uncultured fungus
477	OTU_869	Fungi	Chytridiomycota	Chytridiomycetes	Chytridiales	Chytridiaceae	Chytridium	Chytridium polysiphoniae
478	OTU_870	Fungi	Ascomycota	Leotiomycetes	Rhytismatales	Calloriaceae	Calloria	Calloria variegata
479	OTU_87180	Fungi	Chytridiomycota	Chytridiomycetes	Rhizophydiales	Halomycetaceae	Paranamyces	Paranamyces uniporus
480	OTU_87587	Fungi	NA	NA	NA	NA	NA	uncultured fungus
481	OTU_8778	Fungi	Chytridiomycota	Chytridiomycetes	Spizellomycetales	Spizellomycetaceae	Kochiomyces	Kochiomyces sp.
482	OTU_88864	Fungi	Chytridiomycota	Chytridiomycetes	Rhizophydiales	Halomycetaceae	Paranamyces	Paranamyces uniporus
483	OTU_90	Fungi	Ascomycota	Leotiomycetes	Rhytismatales	Calloriaceae	Calloria	Calloria variegata
484	OTU_903	Fungi	Basidiomycota	Tremellomycetes	Tremellales	Tremellaceae	NA	uncultured Filobasidiella
485	OTU_9096	Fungi	NA	NA	NA	NA	NA	uncultured fungus
486	OTU_91360	Fungi	Cryptomycota	NA	NA	NA	NA	uncultured Cryptomycota
487	OTU_921	Fungi	NA	NA	NA	NA	NA	uncultured rhizosphere zygomycete
488	OTU_92329	Fungi	NA	NA	NA	NA	NA	uncultured fungus
489	OTU_93	Fungi	Cryptomycota	NA	NA	NA	NA	uncultured Cryptomycota
490	OTU_93387	Fungi	Chytridiomycota	NA	NA	NA	NA	uncultured Chytridiomycota
491	OTU_94	Fungi	NA	NA	NA	NA	NA	uncultured fungus
492	OTU_949	Fungi	NA	NA	NA	NA	NA	uncultured fungus
493	OTU_95	Fungi	NA	NA	NA	NA	NA	uncultured fungus
494	OTU_9583	Fungi	Cryptomycota	NA	NA	NA	NA	uncultured Cryptomycota
495	OTU_959	Fungi	Chytridiomycota	Chytridiomycetes	Rhizophydiales	Alphamycetaceae	Betamyces	Betamyces sp.
496	OTU_96	Fungi	Ascomycota	Leotiomycetes	Rhytismatales	Calloriaceae	Calloria	Calloria variegata
497	OTU_965	Fungi	Ascomycota	Sordariomycetes	Hypocreales	Ophiocordycipitaceae	Tolypocladium	Tolypocladium ophioglossoides
498	OTU_96616	Fungi	Chytridiomycota	NA	NA	NA	NA	uncultured Chytridiomycota
499	OTU_9691	Fungi	Ascomycota	Saccharomycetes	Saccharomycetales	NA	Metahyphopichia	Metahyphopichia laotica
500	OTU_9776	Fungi	NA	NA	NA	NA	NA	uncultured fungus
501	OTU_9912	Fungi	Ascomycota	Sordariomycetes	Glomerellales	Plectosphaerellaceae	Verticillium	Verticillium dahliae
502	OTU_9926	Fungi	Basidiomycota	Exobasidiomycetes	Microstromatales	NA	Sympodiomycopsis	Sympodiomycopsis sp.
503	OTU_994	Fungi	NA	NA	NA	NA	NA	uncultured fungus

## Sheet: Sequence summary
Supplementary Table S5
Raw good quality reads (Q>9) before demultiplexing	Fasta_file_name	Sample_ID	Raw good quality reads (Q>9)	Filtered reads (3-7 kbp)	Final reads used for consensus creation	Coverage (%)
1429140
	Fungi_AUG-AN-1_filtered_ref.fasta	AUG-AN-1	8206	5484	5469	66.6464
	Fungi_AUG-AN-2_filtered_ref.fasta	AUG-AN-2	17048	14271	14249	83.5817
	Fungi_AUG-AN-3_filtered_ref.fasta	AUG-AN-3	12779	7159	7132	55.8103
	Fungi_AUG-AN-FW_filtered_ref.fasta	AUG-AN-FW	5649	4417	4362	77.2172
	Fungi_AUG-HORNE_filtered_ref.fasta	AUG-HORNE	20961	12483	12470	59.4914
	Fungi_AUG-KA-1_filtered_ref.fasta	AUG-KA-1	65528	717	708	1.08045
	Fungi_AUG-KA-3_filtered_ref.fasta	AUG-KA-3	10787	7737	7714	71.512
	Fungi_AUG-KA-FW_filtered_ref.fasta	AUG-KA-FW	14657	12877	12851	87.6782
	Fungi_AUG-ORE_filtered_ref.fasta	AUG-ORE	23847	21630	21617	90.6487
	Fungi_AUG-ST-1_filtered_ref.fasta	AUG-ST-1	10157	7626	7602	74.8449
	Fungi_AUG-ST-2_filtered_ref.fasta	AUG-ST-2	18235	15070	15044	82.5007
	Fungi_AUG-ST-3_filtered_ref.fasta	AUG-ST-3	9913	8496	8470	85.4434
	Fungi_AUG-ST-FW_filtered_ref.fasta	AUG-ST-FW	3886	2181	2145	55.1981
	Fungi_AUG-VA-1_filtered_ref.fasta	AUG-VA-1	14419	12708	12697	88.0574
	Fungi_AUG-VA-2_filtered_ref.fasta	AUG-VA-2	6850	4779	4769	69.6204
	Fungi_AUG-VA-FW_filtered_ref.fasta	AUG-VA-FW	4047	1876	1852	45.7623
	Fungi_JULY-AN-1_filtered_ref.fasta	JULY-AN-1	25593	13074	13069	51.0647
	Fungi_JULY-AN-2_filtered_ref.fasta	JULY-AN-2	18486	16247	16238	87.8394
	Fungi_JULY-AN-3_filtered_ref.fasta	JULY-AN-3	13849	12631	12627	91.1763
	Fungi_JULY-AN-FW_filtered_ref.fasta	JULY-AN-FW	8424	4526	4464	52.9915
	Fungi_JULY-HORNE_filtered_ref.fasta	JULY-HORNE	12261	9727	9725	79.3165
	Fungi_JULY-KA-1_filtered_ref.fasta	JULY-KA-1	12849	10162	10158	79.0567
	Fungi_JULY-KA-2_filtered_ref.fasta	JULY-KA-2	9154	7580	7563	82.6196
	Fungi_JULY-KA-3_filtered_ref.fasta	JULY-KA-3	6212	5179	5179	83.3709
	Fungi_JULY-KA-FW_filtered_ref.fasta	JULY-KA-FW	14182	10137	10087	71.1254
	Fungi_JULY-ST-1_filtered_ref.fasta	JULY-ST-1	12382	8828	8818	71.2163
	Fungi_JULY-ST-2_filtered_ref.fasta	JULY-ST-2	25582	7412	7402	28.9344
	Fungi_JULY-ST-FW_filtered_ref.fasta	JULY-ST-FW	8692	6791	6788	78.0948
	Fungi_JULY-VA-1_filtered_ref.fasta	JULY-VA-1	21728	20588	20583	94.7303
	Fungi_JULY-VA-2_filtered_ref.fasta	JULY-VA-2	11889	10455	10455	87.9384
	Fungi_JULY-VA-3_filtered_ref.fasta	JULY-VA-3	12996	11727	11726	90.2278
	Fungi_JULY-VA-FW_filtered_ref.fasta	JULY-VA-FW	6194	5429	5408	87.3103
	Fungi_JUNE-AN-1_filtered_ref.fasta	JUNE-AN-1	9455	7793	7784	82.3268
	Fungi_JUNE-AN-2_filtered_ref.fasta	JUNE-AN-2	12232	9407	9398	76.8313
	Fungi_JUNE-AN-FW_filtered_ref.fasta	JUNE-AN-FW	5458	3310	3274	59.9853
	Fungi_JUNE-HORNE_filtered_ref.fasta	JUNE-HORNE	4870	4144	4140	85.0103
	Fungi_JUNE-KA-1_filtered_ref.fasta	JUNE-KA-1	7832	6330	6326	80.7712
	Fungi_JUNE-KA-2_filtered_ref.fasta	JUNE-KA-2	8824	7643	7636	86.5367
	Fungi_JUNE-KA-3_filtered_ref.fasta	JUNE-KA-3	6109	5674	5672	92.8466
	Fungi_JUNE-KA-FW_filtered_ref.fasta	JUNE-KA-FW	18385	15989	15963	86.8262
	Fungi_JUNE-ORE_filtered_ref.fasta	JUNE-ORE	11606	10560	10546	90.8668
	Fungi_JUNE-ST-1_filtered_ref.fasta	JUNE-ST-1	5353	3507	3496	65.3092
	Fungi_JUNE-ST-2_filtered_ref.fasta	JUNE-ST-2	1255	918	914	72.8287
	Fungi_JUNE-ST-3_filtered_ref.fasta	JUNE-ST-3	1743	780	771	44.2341
	Fungi_JUNE-VA-1_filtered_ref.fasta	JUNE-VA-1	3896	2785	2779	71.3296
	Fungi_JUNE-VA-2_filtered_ref.fasta	JUNE-VA-2	4379	3166	3163	72.2311
	Fungi_JUNE-VA-3_filtered_ref.fasta	JUNE-VA-3	1075	797	793	73.7674
	Fungi_JUNE-VA-FW_filtered_ref.fasta	JUNE-VA-FW	11477	9104	9047	78.8272
	Fungi_SEP-AN-2_filtered_ref.fasta	SEP-AN-2	12525	11446	11441	91.3453
	Fungi_SEP-AN-3_filtered_ref.fasta	SEP-AN-3	21809	17153	17143	78.6052
	Fungi_SEP-AN-FW_filtered_ref.fasta	SEP-AN-FW	3451	2491	2473	71.6604
	Fungi_SEP-KA-1_filtered_ref.fasta	SEP-KA-1	70891	10610	10600	14.9525
	Fungi_SEP-KA-2_filtered_ref.fasta	SEP-KA-2	13209	8620	8602	65.1223
	Fungi_SEP-KA-3_filtered_ref.fasta	SEP-KA-3	26508	20959	20931	78.9611
	Fungi_SEP-KA-FW_filtered_ref.fasta	SEP-KA-FW	13714	12083	12071	88.0195
	Fungi_SEP-ST-1_filtered_ref.fasta	SEP-ST-1	14250	8180	8158	57.2491
	Fungi_SEP-ST-3_filtered_ref.fasta	SEP-ST-3	16886	9738	9689	57.3789
	Fungi_SEP-ST-FW_filtered_ref.fasta	SEP-ST-FW	3188	1719	1684	52.8231
	Fungi_SEP-VA-2_filtered_ref.fasta	SEP-VA-2	14016	12056	12007	85.6664
	Fungi_SEP-VA-3_filtered_ref.fasta	SEP-VA-3	25058	5637	5620	22.428
	Fungi_SEP-VA-FW_filtered_ref.fasta	SEP-VA-FW	8935	7908	7853	87.8903
		Mean:	13538.2	8532.97	8515	71.8809
		Min:	1075	717	708	1.08045
		Max:	70891	21630	21617	94.7303
		Total:	825831	520511	519415
				Retained seqs:	0.363446

## Sheet: dbRDA+Mantel
Supplementary Table S6
Mantel test results (999 permutations)						dbRDA test results (999 permutations)
		r (Spearman)	p-value	significance				Sum Of Squares	F	Pr(>F)	significance
	Day	0.599129	0.001	***			Temp	2.7863	18.433	0.001	***
	Temp	0.427376	0.001	***			Salinity	1.1914	7.8818	0.001	***
	pH	0.271662	0.001	***			pH	1.3379	8.8511	0.001	***
	Humic_sub	0.229273	0.001	***			DOC	0.8593	5.6849	0.001	***
	Salinity	0.219283	0.001	***			NH4	0.6631	4.3865	0.001	***
	DOC	0.192348	0.001	***			NO2	0.2319	1.5341	0.125
	NH4	0.154856	0.003	**			NO3	0.2642	1.748	0.084	.
	TDN	0.153572	0.001	***			SiO2	0.9005	5.9572	0.001	***
	NO3	0.0973302	0.031	*			Humic_sub	0.2759	1.8253	0.074	.
	Chlorophyll	0.0845512	0.025	*			PO4	0.1617	1.0696	0.381
	NO2	0.0777177	0.083				TDP	0.2325	1.5378	0.139
	PO4	0.0141041	0.337				TDN	0.1646	1.089	0.369
	SiO2	-0.0238678	0.709				Chlorophyll	0.2089	1.382	0.196
	TDP	-0.0335258	0.738				Day	0.5292	3.5006	0.002	**
							Residual	3.779

## Sheet: Ternary plots
Supplementary Table S7
Site-specific							Taxa-specific
	env	spa	codist	r2	site			env	spa	codist	r2	tax
AUGAN1	0.19589	0.111083	0	0.00983933	AN		OTU_0	0.226775	0.153606	0.078332	0.000727538	Chytridiomycota
AUGAN2	0.291148	0.139244	0	0.00785759	AN		OTU_1	0	0.00361505	0.198472	5.31131e-05	Chytridiomycota
AUGAN3	0.287941	0.128401	0.256423	0.00780963	AN		OTU_100351	0.0301265	0.00140606	0.0554399	0.000111668	Basidiomycota
AUGKA1	0	0.129515	0	0.00461221	KA		OTU_100621	0.380546	0.118512	0.10314	0.00095562	Likely fungi
AUGKA3	0.174767	0.113257	0	0.0052112	KA		OTU_10089	0.334265	0.179286	0.0637123	0.000839221	Basidiomycota
AUGST2	0.236144	0.149617	0.228865	0.00747561	ST		OTU_102	0.354962	0.165174	0.101156	0.000893864	Chytridiomycota
AUGST3	0.254139	0.0655232	0.311199	0.00698159	ST		OTU_102801	0.318811	0.0786634	0.104046	0.000830289	Cryptomycota
AUGVA1	0.235228	0.0749542	0.314425	0.00771783	VA		OTU_1031	0.214113	0.0529048	0	0.000629303	Chytridiomycota
AUGVA2	0.242735	0.113941	0.212335	0.00797149	VA		OTU_1033	0.381549	0.0270346	0.133773	0.000925117	Ascomycota
JULYAN1	0.257617	0.103298	0.0838771	0.00733558	AN		OTU_103454	0.207232	0.0797829	0	0.000620666	Ascomycota
JULYAN2	0.309737	0.106431	0.0526256	0.00745879	AN		OTU_1037	0.279497	0.0127304	0.0138201	0.000693612	Ascomycota
JULYAN3	0.307781	0.122532	0	0.0106408	AN		OTU_1044	0.300699	0.111747	0.127182	0.000782763	Ascomycota
JULYKA1	0.239235	0.0276265	0.280357	0.00592849	KA		OTU_10505	0.389114	0.136861	0.0959052	0.000999542	Cryptomycota
JULYKA2	0.188163	0.0582716	0	0.00579389	KA		OTU_10507	0.17401	0.127751	0.119299	0.000587819	Ascomycota
JULYKA3	0.305631	0.113232	0	0.0088453	KA		OTU_105224	0.34535	0.0148383	0.082337	0.000835019	Ascomycota
JULYST1	0.450397	0.0480405	0	0.0129725	ST		OTU_106	0.254639	0.0256263	0.113586	0.000772339	Chytridiomycota
JULYST2	0.278285	0.0393648	0.229656	0.00803652	ST		OTU_10615	0.483542	0.203372	0.0878849	0.00121402	Basidiomycota
JULYVA1	0.260997	0.0565836	0.303283	0.00655738	VA		OTU_1064	0.0972728	0.0269914	0	0.000295361	Chytridiomycota
JULYVA2	0.135253	0.154645	0.0585645	0.00381732	VA		OTU_10650	0.214307	0.0322121	0.0940693	0.000524124	Ascomycota
JULYVA3	0.155826	0.0694649	0.116548	0.00706738	VA		OTU_1069	0.231646	0.0642229	0	0.000641117	Basidiomycota
JUNEAN1	0.598075	0.0880965	0.0861802	0.0145982	AN		OTU_10693	0.336226	0.134452	0.147936	0.000872059	Likely fungi
JUNEAN2	0.239472	0.0368519	0.177703	0.00640055	AN		OTU_107	0.0292535	0.0104658	0.187685	7.71329e-05	Chytridiomycota
JUNEKA1	0.32708	0	0.230497	0.00855324	KA		OTU_1080	0.483137	0.127597	0.0552406	0.00116477	Likely fungi
JUNEKA2	0.41666	0.0755763	0.173568	0.0103372	KA		OTU_108078	0.312423	0.05846	0.0928008	0.000785045	Likely fungi
JUNEKA3	0.347059	0.224183	0.514529	0.00964942	KA		OTU_1083	0.000631037	0.0428311	0	0.00050975	Chytridiomycota
JUNEST1	0.395742	0.0936328	0.0281184	0.011059	ST		OTU_10831	0.199968	0.0486343	0.080367	0.000605343	Chytridiomycota
JUNEST2	0.480306	0.0223728	0.152197	0.0124854	ST		OTU_1089	0.104709	0.0363158	0.080414	0.000339484	Likely fungi
JUNEST3	0.278556	0.0592399	0	0.00906599	ST		OTU_10964	0.304101	0.120821	0.0751087	0.000932663	Chytridiomycota
JUNEVA1	0.339741	0.0846843	0.154587	0.0138185	VA		OTU_11018	0.445755	0.277594	0	0.00122064	Chytridiomycota
JUNEVA2	0.492424	0.115615	0	0.0123998	VA		OTU_1103	0.287373	0.0526591	0.0894944	0.000711433	Chytridiomycota
JUNEVA3	0.348109	0.111222	0.263997	0.00844509	VA		OTU_11217	0.277741	0.0364701	0.0560818	0.000764113	Cryptomycota
SEPAN2	0.0688285	0.11635	0.00869658	0.00346436	AN		OTU_112705	0.202076	0.0103802	0	0.000578007	Chytridiomycota
SEPAN3	0.46664	0.116875	0	0.0114846	AN		OTU_112804	0.0512821	0.079678	0	0.000259178	Likely fungi
SEPKA1	0.271481	0.106874	0	0.00655768	KA		OTU_1146	0.212287	0.0384963	0.207392	0.000547312	Likely fungi
SEPKA2	0.446076	0.0549971	0	0.0132687	KA		OTU_114849	0.0312669	0	0.0408871	0.000113317	Likely fungi
SEPKA3	0.240777	0.193529	0	0.00963536	KA		OTU_116	0.272785	0.0480068	0.0899152	0.000721883	Ascomycota
SEPST1	0.438984	0.0832777	0.0633254	0.0117366	ST		OTU_116500	0.168645	0.0191522	0.0603723	0.000531606	Chytridiomycota
SEPST3	0.225875	0.111093	0.213468	0.00728903	ST		OTU_11657	0.0863637	0.068581	0.0872677	0.000415976	Basidiomycota
SEPVA2	0.396183	0.109715	0.212684	0.0098308	VA		OTU_1169	0.110357	0.0339174	0.0962525	0.000483443	Likely fungi
SEPVA3	0.235969	0.118091	0	0.0072061	VA		OTU_118	0.373243	0.0584711	0.149554	0.000934403	Ascomycota
							OTU_11800	0.307017	0.0271187	0.0175389	0.000703726	Chytridiomycota
							OTU_118230	0	0.0424224	0	0.000510904	Sanchytriomycota
							OTU_119	0.317543	0.0446453	0.111327	0.000806167	Cryptomycota
							OTU_1190	0.191664	0.119457	0.101189	0.000604233	Likely fungi
							OTU_1194	0.479573	0.0754824	0.107928	0.00111979	Likely fungi
							OTU_12	0.00323472	0.00784959	0.164943	9.81127e-05	Cryptomycota
							OTU_121313	0.199742	0.0645801	0.107133	0.000628818	Ascomycota
							OTU_122	0.209029	0.128612	0.124807	0.000786793	Chytridiomycota
							OTU_123030	0.191594	0.145092	0.0124888	0.000667984	Likely fungi
							OTU_1233	0.161906	0.115661	0.111945	0.000564145	Ascomycota
							OTU_125	0.477954	0.0559713	0.230509	0.00108902	Likely fungi
							OTU_125714	0.210733	0	0	0.000609123	Basidiomycota
							OTU_126965	0.273534	0.00431276	0.0304159	0.000688448	Basidiomycota
							OTU_1271	0.34697	0.0526737	0.162214	0.000815416	Likely fungi
							OTU_13	0.345669	0.0278315	0.115886	0.000873083	Chytridiomycota
							OTU_130546	0.347797	0.07202	0.0845597	0.000886028	Cryptomycota
							OTU_131	0.316679	0.197223	0.0765361	0.000858274	Chytridiomycota
							OTU_13103	0.274564	0.0530819	0.102402	0.000713138	Chytridiomycota
							OTU_1319	0.571004	0.116906	0.0908018	0.00130986	Likely fungi
							OTU_13203	0.292694	0.101874	0.109983	0.000779438	Ascomycota
							OTU_13300	0.137458	0.000529305	0	0.000313491	Chytridiomycota
							OTU_13322	0.255058	0.0153031	0	0.000726071	Cryptomycota
							OTU_134	0.356972	0.110834	0.106792	0.000867869	Basidiomycota
							OTU_1352	0.443607	0.0783688	0.116139	0.00106456	Cryptomycota
							OTU_137	0.111094	0.0415901	0.104287	0.000366091	Likely fungi
							OTU_1378	0.274673	0.0670924	0.127746	0.000674371	Ascomycota
							OTU_13906	0.189212	0.0483674	0	0.000524998	Chytridiomycota
							OTU_13977	0.205953	0.123128	0	0.000645452	Chytridiomycota
							OTU_139973	0.39481	0.208776	0.0463813	0.00106937	Basidiomycota
							OTU_14	0.481557	0	0	0.00115965	Cryptomycota
							OTU_140	0.415932	0.101857	0.124684	0.0009776	Cryptomycota
							OTU_1423	0.318036	0.0513511	0.211523	0.000740942	Ascomycota
							OTU_142997	0.46317	0.187221	0.0672506	0.00117541	Ascomycota
							OTU_147	0.202534	0.0110928	0.0862931	0.000553285	Chytridiomycota
							OTU_148	0.455649	0.138026	0.121419	0.00107151	Cryptomycota
							OTU_1485	0.0962775	0.00509145	0.00631428	0.000200412	Chytridiomycota
							OTU_148898	0.14268	0.0520302	0.125641	0.00042528	Ascomycota
							OTU_149	0.410207	0.0841786	0.162362	0.00105635	Ascomycota
							OTU_1496	0.443353	0.137998	0.0948053	0.00103263	Basidiomycota
							OTU_15	0.460302	0.237854	0.0753796	0.00123639	Cryptomycota
							OTU_1501	0.332496	0.0615358	0.0709125	0.000840011	Cryptomycota
							OTU_1514	0.536619	0.0837663	0.115304	0.00130881	Chytridiomycota
							OTU_15365	0.514403	0.202087	0.0732468	0.00123029	Basidiomycota
							OTU_154	0.375752	0.0124008	0.121407	0.000918711	Chytridiomycota
							OTU_154728	0.093995	0.03058	0.0798238	0.000421346	Ascomycota
							OTU_1553	0.358042	0.172934	0.11672	0.000883672	Basidiomycota
							OTU_15605	0.287265	0.126551	0.099565	0.0008107	Likely fungi
							OTU_156521	0.181036	0.0405798	0.100085	0.000537442	Zoopagomycota
							OTU_15752	0.478655	0.219587	0.0681833	0.00115694	Cryptomycota
							OTU_1578	0.183015	0.0696316	0.0777973	0.000518482	Ascomycota
							OTU_158	0.355772	0.133353	0.0760267	0.000944721	Likely fungi
							OTU_159	0.333199	0.215941	0.0138466	0.000956133	Chytridiomycota
							OTU_15981	0.301313	0.0234426	0.0136354	0.000745761	Ascomycota
							OTU_159823	0.404734	0.0676629	0.100675	0.00100508	Cryptomycota
							OTU_1600	0.47821	0.0291017	0.0344865	0.00112279	Cryptomycota
							OTU_16305	0.315556	0.0657179	0.0423372	0.000862936	Cryptomycota
							OTU_164	0.390606	0.149628	0.153277	0.000944943	Basidiomycota
							OTU_16411	0.288437	0.125463	0.0850869	0.000812751	Zoopagomycota
							OTU_1647	0.293378	0.0766456	0.165495	0.000712746	Likely fungi
							OTU_165	0.0241242	0	0.0153847	0.000191447	Cryptomycota
							OTU_1661	0.12181	0.100312	0	0.000501092	Ascomycota
							OTU_17	0.0173046	0	0	0.000186664	Cryptomycota
							OTU_1702	0.402226	0.0478404	0.113535	0.00101154	Cryptomycota
							OTU_170520	0.0962952	0.105406	0.0929954	0.000422084	Likely fungi
							OTU_1711	0.0265978	0.0300989	0	9.92783e-05	Likely fungi
							OTU_1719	0.220801	0.0591351	0.110634	0.000592884	Chytridiomycota
							OTU_174	0.412823	0.0878128	0.131631	0.000964497	Cryptomycota
							OTU_17419	0.0173899	0	0.0226941	5.60378e-05	Likely fungi
							OTU_17506	0.208133	0.0477847	0.100893	0.000568072	Ascomycota
							OTU_1760	0.173766	0.051581	0.128005	0.000529211	Ascomycota
							OTU_177975	0.0750713	0	0	0.000403258	Cryptomycota
							OTU_1795	0.497899	0.216571	0.114351	0.0012281	Likely fungi
							OTU_17954	0.205596	0.0871679	0.11623	0.000591504	Likely fungi
							OTU_18	0.0572249	0.0801672	0	6.7437e-05	Likely fungi
							OTU_180790	0.197848	0.0600193	0.070132	0.000594431	Cryptomycota
							OTU_181581	0.500672	0.041742	0.0549967	0.00122295	Ascomycota
							OTU_183	0.509071	0.0734696	0.129953	0.00117822	Microsporidia
							OTU_184	0.0302779	0.0273063	0.0960788	0.000247398	Ascomycota
							OTU_18408	0.174733	0.0505824	0.0145651	0.000488216	Basidiomycota
							OTU_184087	0.213747	0.0702908	0	0.000550633	Chytridiomycota
							OTU_1845	0.104295	0.00395843	0	0.000253495	Chytridiomycota
							OTU_18602	0.092226	0.063209	0	0.000190599	Chytridiomycota
							OTU_186095	0.216301	0.0315299	0	0.000621636	Cryptomycota
							OTU_1893	0.375342	0.144656	0.117291	0.000920458	Basidiomycota
							OTU_1907	0.050988	0.0816285	0	0.000270794	Likely fungi
							OTU_19171	0.371158	0.12303	0.114624	0.000893472	Ascomycota
							OTU_192706	0.49784	0.103943	0.102674	0.0011841	Ascomycota
							OTU_1930	0.205552	0.102036	0.11873	0.000615099	Chytridiomycota
							OTU_19319	0.115206	0.0465688	0.077434	0.000471315	Likely fungi
							OTU_19377	0.291958	0.047239	0.129091	0.000729921	Cryptomycota
							OTU_194157	0.4635	0.177399	0.0878998	0.00114734	Ascomycota
							OTU_1947	0.0423893	0.0113645	0	9.45682e-05	Chytridiomycota
							OTU_19477	0.282745	0.0246482	0.0249902	0.000658881	Chytridiomycota
							OTU_1961	0.132082	0.0339332	0	0.000439829	Chytridiomycota
							OTU_19767	0.267893	0.088688	0.0986841	0.000716569	Likely fungi
							OTU_197673	0.376608	0.0250716	0	0.000893105	Likely fungi
							OTU_2	0.130724	0.0166116	0.0906521	0.000366296	Chytridiomycota
							OTU_20	0.419984	0.116219	0.121662	0.00103384	Chytridiomycota
							OTU_2001	0.331663	0.139279	0.0822984	0.00085575	Chytridiomycota
							OTU_2002	0.494834	0.206808	0.100052	0.00124389	Ascomycota
							OTU_20069	0.18671	0.0404338	0.0897589	0.000563986	Cryptomycota
							OTU_2021	0.299435	0.0651544	0.0983913	0.000759952	Ascomycota
							OTU_20213	0.00452389	0.0396571	0	0.000510964	Chytridiomycota
							OTU_202149	0.0418448	0.00240079	0.0265189	0.000268681	Ascomycota
							OTU_203	0.309817	0.0389087	0.163274	0.00075215	Ascomycota
							OTU_2031	0.414679	0.201558	0.00376436	0.00102484	Chytridiomycota
							OTU_204	0.385327	0.154924	0.0223706	0.00098925	Zoopagomycota
							OTU_204175	0.359378	0.207509	0.0978584	0.000953626	Ascomycota
							OTU_2053	0.124637	0.174278	0.0915511	0.000543584	Basidiomycota
							OTU_2067	0.467977	0.00558661	0	0.00122596	Likely fungi
							OTU_20693	0.301596	0.132043	0.105656	0.000906182	Ascomycota
							OTU_208272	0.342441	0.250378	0.0816758	0.00104311	Likely fungi
							OTU_2086	0.208667	0.0465159	0	0.000470439	Cryptomycota
							OTU_20910	0.425646	0.124122	0.0273136	0.00105402	Chytridiomycota
							OTU_21	0.0232911	0.0119917	0.0575243	0.000139079	Likely fungi
							OTU_21156	0.39063	0.115048	0.108024	0.00102318	Cryptomycota
							OTU_2118	0.131211	0.0319946	0.116091	0.000395035	Chytridiomycota
							OTU_213	0.459015	0.0971509	0.000495645	0.00104458	Likely fungi
							OTU_213463	0.272974	0.0468673	0.0401486	0.000649426	Likely fungi
							OTU_21350	0.365382	0.154061	0.120888	0.000947411	Cryptomycota
							OTU_214	0.188952	0.0428737	0.015977	0.000576215	Likely fungi
							OTU_21441	0.447928	0.103935	0.0993247	0.00112223	Basidiomycota
							OTU_214645	0.310319	0.0305691	0.0796854	0.000826764	Cryptomycota
							OTU_2149	0.150037	0.0283811	0.120579	0.000435207	Ascomycota
							OTU_215079	0.101279	0.0443718	0.0148337	0.000308736	Cryptomycota
							OTU_217040	0.196586	0.0150092	0	0.000476939	Likely fungi
							OTU_21707	0.175755	0.0347136	0.102805	0.000558546	Likely fungi
							OTU_21859	0.285609	0.143956	0.0556804	0.000852386	Cryptomycota
							OTU_22	0.324458	0.0391044	0.195453	0.000753595	Chytridiomycota
							OTU_223	0.234292	0.0395258	0.144353	0.000603982	Cryptomycota
							OTU_2239	0.418274	0.109226	0.0924624	0.000980932	Ascomycota
							OTU_2246	0.533897	0.0261496	0.0987228	0.00123746	Likely fungi
							OTU_225119	0.385351	0.149957	0.100814	0.00101351	Cryptomycota
							OTU_225824	0.22259	0.0480419	0.0752649	0.000584493	Ascomycota
							OTU_22648	0.516304	0.0861727	0.105385	0.00121422	Ascomycota
							OTU_227268	0.136159	0.00346205	0	0.000317472	Likely fungi
							OTU_228	0.105083	0.114396	0.108233	0.000448285	Cryptomycota
							OTU_22850	0.368091	0.121955	0.0482181	0.000946433	Chytridiomycota
							OTU_23004	0.157319	0.183958	0.140202	0.000669993	Cryptomycota
							OTU_233	0.228698	0.0740798	0.149644	0.000594449	Likely fungi
							OTU_233382	0.0515904	0.0862485	0	0.000253094	Likely fungi
							OTU_23374	0.435094	0.0511656	0.0515958	0.00107858	Ascomycota
							OTU_2340	0.452849	0.145103	0.117534	0.00108902	Ascomycota
							OTU_239212	0.173893	0.135704	0.0920481	0.000646778	Basidiomycota
							OTU_2409	0.284308	0.168975	0.09332	0.00089458	Likely fungi
							OTU_2421	0.284433	0.116024	0.133527	0.000880641	Chytridiomycota
							OTU_245	0.398327	0.058724	0.119763	0.000980126	Likely fungi
							OTU_2456	0.449518	0.160247	0.0614465	0.00107402	Basidiomycota
							OTU_2462	0.396774	0.079945	0.0529699	0.000987598	Ascomycota
							OTU_2471	0.19907	0.149439	0.0326708	0.000668154	Chytridiomycota
							OTU_249	0.412487	0.04788	0.158002	0.000938839	Likely fungi
							OTU_25	0	0	0.0348892	2.74815e-05	Chytridiomycota
							OTU_2526	0.264505	0.110969	0.120844	0.000794036	Likely fungi
							OTU_2576	0.123135	0.0592411	0.0227091	0.000384456	Chytridiomycota
							OTU_26	0.316852	0.0870685	0.200501	0.000709812	Cryptomycota
							OTU_26295	0.12175	0.0370767	0.0428236	0.000400805	Basidiomycota
							OTU_263	0.104469	0.0811251	0.0771897	0.000385349	Likely fungi
							OTU_263406	0.0290207	0	0.058509	0.000114025	Ascomycota
							OTU_2637	0.159643	0.0194829	0	0.000490269	Chytridiomycota
							OTU_2640	0.450708	0.109313	0.126021	0.00111809	Ascomycota
							OTU_265	0.317839	0.199643	0.0901388	0.000893039	Ascomycota
							OTU_2663	0.209789	0.0864011	0.0734081	0.000687151	Ascomycota
							OTU_269	0.287124	0.158282	0.114649	0.000793234	Cryptomycota
							OTU_2695	0.35105	0.13337	0.11033	0.00093849	Ascomycota
							OTU_27	0.0890611	0.0124277	0	0.000245844	Chytridiomycota
							OTU_270084	0.252006	0.0167515	0	0.000725104	Ascomycota
							OTU_2712	0.057472	0.0891332	0	7.05569e-05	Cryptomycota
							OTU_272944	0.303848	0.0804565	0.0808658	0.000784322	Likely fungi
							OTU_277713	0.167687	0.0182151	0	0.000467671	Basidiomycota
							OTU_27789	0.0297143	0.0283737	0.103002	0.000255197	Ascomycota
							OTU_2789	0.150393	0.0479539	0.123507	0.000398881	Ascomycota
							OTU_2809	0.357161	0.0523988	0.0906735	0.000917339	Chytridiomycota
							OTU_283	0.19537	0.092324	0.106903	0.00056251	Ascomycota
							OTU_286	0.282964	0.178313	0.120889	0.000820452	Basidiomycota
							OTU_287099	0.138675	0.0211267	0	0.000372707	Likely fungi
							OTU_2888	0.0569025	0.0987049	0	7.93922e-05	Cryptomycota
							OTU_29	0.383033	0.221936	0.119771	0.000976071	Likely fungi
							OTU_29080	0.149364	0.0115785	0	0.000812422	Chytridiomycota
							OTU_2928	0.161083	0.0722282	0.00608986	0.000555685	Cryptomycota
							OTU_293	0.233752	0.0267551	0.0225976	0.000602568	Chytridiomycota
							OTU_2954	0.115448	0.0268731	0	0.000345246	Cryptomycota
							OTU_2962	0.228328	0.0524492	0.103918	0.000624803	Chytridiomycota
							OTU_297590	0.254064	0.0677626	0.116789	0.000691925	Ascomycota
							OTU_299	0.447143	0.1283	0.0833082	0.001089	Cryptomycota
							OTU_308	0.279475	0.0128967	0.0111486	0.000693974	Zoopagomycota
							OTU_3092	0.186034	0.0242453	0.0853634	0.000512913	Cryptomycota
							OTU_30955	0.288842	0.133602	0.0797073	0.000760992	Chytridiomycota
							OTU_310763	0.38921	0.0124469	0.151466	0.000975486	Cryptomycota
							OTU_3130	0.259503	0.133985	0.130553	0.000746117	Cryptomycota
							OTU_31309	0.317623	0.161519	0.0866097	0.000852907	Ascomycota
							OTU_3131	0.189272	0.0487809	0.0619183	0.000467819	Chytridiomycota
							OTU_3133	0.148353	0.0963802	0.13529	0.000529902	Ascomycota
							OTU_31505	0.400978	0.172658	0.0131118	0.000997454	Ascomycota
							OTU_31566	0.392721	0.128015	0.104987	0.00101323	Chytridiomycota
							OTU_31608	0.224358	0.141057	0.0652505	0.000724659	Likely fungi
							OTU_31748	0.0175087	0.00449385	0.176002	8.88769e-05	Chytridiomycota
							OTU_3187	0.150977	0.052016	0.0238019	0.000499157	Likely fungi
							OTU_32	0.33675	0.111998	0.0858416	0.000843475	Ascomycota
							OTU_320	0.377317	0.0853013	0.107725	0.000895327	Cryptomycota
							OTU_32246	0.179236	0.137137	0.11537	0.000594527	Likely fungi
							OTU_3227	0.420559	0.105213	0.0745163	0.0010615	Chytridiomycota
							OTU_326175	0.280138	0.00535762	0.0136952	0.000695242	Ascomycota
							OTU_327	0.14029	0.00440625	0	0.000316177	Likely fungi
							OTU_32731	0.192805	0.0341096	0.0340204	0.00050703	Ascomycota
							OTU_329	0.321304	0.0561143	0.212599	0.000772348	Ascomycota
							OTU_332	0.246585	0	0	0.000628489	Cryptomycota
							OTU_33254	0.267512	0.196511	0.0554186	0.000831245	Ascomycota
							OTU_3350	0.147993	0.0200947	0	0.000795255	Chytridiomycota
							OTU_33568	0.197863	0.0630668	0.042482	0.000602037	Likely fungi
							OTU_336	0.364248	0.0675939	0.11789	0.000952256	Chytridiomycota
							OTU_3361	0.222678	0.0586456	0	0.000589047	Basidiomycota
							OTU_3374	0.403319	0.0942866	0.106223	0.00101849	Chytridiomycota
							OTU_338	0.114093	0.06408	0.14945	0.000345982	Cryptomycota
							OTU_3388	0.0351815	0.0192442	0.0556546	0.000257409	Basidiomycota
							OTU_3403	0.305461	0.0588899	0.114315	0.000760246	Basidiomycota
							OTU_3415	0.219911	0.0668945	0.0543476	0.000715931	Chytridiomycota
							OTU_345	0.227819	0.040584	0.176766	0.00061491	Ascomycota
							OTU_346	0.298549	0.192287	0.109393	0.000876595	Ascomycota
							OTU_3475	0.309605	0.2456	0.0604779	0.000941992	Chytridiomycota
							OTU_3499	0.314124	0.0794745	0.129786	0.000768242	Cryptomycota
							OTU_352	0.203583	0.0904882	0.113449	0.000594689	Likely fungi
							OTU_354	0.197191	0.165944	0.102704	0.000693344	Chytridiomycota
							OTU_3540	0.139811	0	0	0.000331113	Likely fungi
							OTU_356910	0.329326	0.129731	0.114433	0.00084038	Cryptomycota
							OTU_358367	0.245757	0.0121566	0	0.000540222	Basidiomycota
							OTU_358990	0.201991	0.0545221	0.0892852	0.000539358	Basidiomycota
							OTU_359	0.345341	0.0509384	0.125218	0.000852503	Ascomycota
							OTU_3599	0	0.0413857	0	0.000519955	Likely fungi
							OTU_363103	0.207669	0.0842084	0	0.000534062	Chytridiomycota
							OTU_363631	0.115587	0.0368581	0	0.00031601	Basidiomycota
							OTU_36368	0.237165	0.109061	0.0907209	0.000683566	Likely fungi
							OTU_3706	0.542586	0.107489	0.134341	0.00127435	Likely fungi
							OTU_377885	0.201081	0.108999	0.0840128	0.000651029	Chytridiomycota
							OTU_37882	0.561143	0.0412174	0	0.00132957	Cryptomycota
							OTU_379	0.029396	0.0319814	0	0.000101046	Likely fungi
							OTU_3799	0.362989	0.124312	0.0689681	0.000909611	Ascomycota
							OTU_3838	0.257882	0.0766709	0.104388	0.000715595	Likely fungi
							OTU_3872	0.395061	0.0562856	0.131776	0.000953194	Cryptomycota
							OTU_388	0.407366	0.121942	0.0911465	0.000967836	Cryptomycota
							OTU_3888	0.50695	0.148922	0.0854863	0.0012142	Basidiomycota
							OTU_39825	0.19453	0.0952846	0.0572626	0.000608207	Chytridiomycota
							OTU_39863	0.16756	0.13344	0.106391	0.000558155	Likely fungi
							OTU_40	0.0637365	0.0786626	0	7.68954e-05	Likely fungi
							OTU_4048	0.303146	0.131237	0.083154	0.000871024	Chytridiomycota
							OTU_407	0.344577	0.162761	0.126903	0.000885157	Basidiomycota
							OTU_41170	0.300994	0.178174	0.0996089	0.000815096	Basidiomycota
							OTU_412564	0.182641	0.181606	0.0874372	0.000705459	Ascomycota
							OTU_413	0.142397	0.0673007	0.109607	0.000449898	Cryptomycota
							OTU_42	0.0915069	0.062753	0.120028	0.00036532	Basidiomycota
							OTU_420	0.150838	0.0473986	0.154216	0.000401016	Ascomycota
							OTU_42179	0.314143	0.0527112	0.0332003	0.000780898	Chytridiomycota
							OTU_423	0.314299	0.194619	0.053885	0.000871902	Chytridiomycota
							OTU_4256	0.426772	0.0234036	0.101221	0.00104932	Likely fungi
							OTU_4281	0.430133	0.135762	0.0879013	0.00107731	Likely fungi
							OTU_43	0.52813	0.0432093	0.145974	0.00120545	Ascomycota
							OTU_4311	0.259317	0.0664485	0.187904	0.000728672	Ascomycota
							OTU_433	0.511174	0.101499	0.113578	0.00116405	Microsporidia
							OTU_4377	0.223444	0.0383199	0	0.000667474	Zoopagomycota
							OTU_44	0.272156	0.0271325	0.048402	0.000664116	Likely fungi
							OTU_44084	0.299559	0.0227434	0	0.000794882	Chytridiomycota
							OTU_4424	0.0985306	0.0330369	0.114526	0.000396628	Basidiomycota
							OTU_444765	0.0825358	0.0201053	0	0.000490603	Chytridiomycota
							OTU_445332	0.426071	0.192504	0.0924402	0.00105434	Ascomycota
							OTU_44773	0.257118	0.0853401	0.051687	0.000665857	Likely fungi
							OTU_4491	0.0524511	0	0	0.000159259	Cryptomycota
							OTU_450647	0.166454	0.163488	0.042392	0.000665706	Likely fungi
							OTU_4540	0.160515	0.00941166	0	0.000498619	Chytridiomycota
							OTU_46	0.22287	0.0322726	0.078125	0.000637811	Cryptomycota
							OTU_4698	0.146694	0.0100091	0.0385215	0.000442651	Chytridiomycota
							OTU_47	0.410875	0.108154	0.136411	0.00100395	Cryptomycota
							OTU_4762	0.223225	0.0697245	0.0741541	0.000607219	Chytridiomycota
							OTU_4791	0.318722	0.141445	0.140141	0.000858414	Likely fungi
							OTU_4816	0.227556	0.1073	0.0984854	0.000789009	Mucoromycota
							OTU_4858	0.18645	0.0873104	0.158796	0.000584378	Chytridiomycota
							OTU_4898	0.274425	0.0607224	0.0655244	0.00068713	Basidiomycota
							OTU_492	0.286002	0.0888804	0.0875548	0.000718313	Chytridiomycota
							OTU_492885	0.344302	0.109202	0.112273	0.000894953	Chytridiomycota
							OTU_494424	0.239113	0.0526432	0	0.000598285	Likely fungi
							OTU_5	0.322422	0.111465	0.0954376	0.000843215	Cryptomycota
							OTU_504	0.192631	0.0297117	0.0254205	0.000575472	Blastocladiomycota
							OTU_51	0.260276	0.147861	0.0394286	0.000718043	Cryptomycota
							OTU_5106	0.262021	0.186693	0.105569	0.000815074	Cryptomycota
							OTU_515	0.340218	0.0934729	0.128635	0.000817802	Likely fungi
							OTU_516	0.247165	0.0444284	0.045039	0.000657845	Ascomycota
							OTU_5176	0.255053	0.0448509	0.0578823	0.00063726	Chytridiomycota
							OTU_51982	0.451333	0.252925	0.0514602	0.00116722	Basidiomycota
							OTU_5239	0.117532	0.0400811	0	0.000321907	Chytridiomycota
							OTU_5241	0.211765	0.106402	0.0309312	0.000666769	Basidiomycota
							OTU_53	0.000719398	0.00963477	0.0999581	0.000151521	Likely fungi
							OTU_53105	0.0316181	0	0.0594331	0.000121507	Ascomycota
							OTU_534	0.275271	0.0646899	0.192476	0.000651758	Cryptomycota
							OTU_5341	0.240367	0.234936	0.110084	0.000888817	Cryptomycota
							OTU_535	0.258403	0.127255	0.0521235	0.000761224	Ascomycota
							OTU_53533	0.268509	0.0756442	0.0647389	0.000679029	Basidiomycota
							OTU_538	0.149241	0.0742783	0.0782853	0.000491007	Ascomycota
							OTU_539	0.28505	0.0188324	0.0787903	0.000742222	Ascomycota
							OTU_5407	0.222633	0.0659565	0	0.000647126	Chytridiomycota
							OTU_54230	0.2923	0.079448	0.0862974	0.000727676	Chytridiomycota
							OTU_5464	0.291823	0.056231	0.118987	0.000771019	Chytridiomycota
							OTU_5485	0.0835996	0.0128535	0	0.000264888	Likely fungi
							OTU_55	0.198725	0.0952673	0.147061	0.000539369	Ascomycota
							OTU_5638	0.466359	0.157114	0.0918722	0.00116384	Chytridiomycota
							OTU_570	0.307341	0.156069	0.137404	0.000833471	Cryptomycota
							OTU_574	0.455538	0.127119	0.0711551	0.00111174	Likely fungi
							OTU_575	0.0943522	0	0.125978	0.000326989	Ascomycota
							OTU_580	0.338345	0.163445	0.135436	0.000913043	Likely fungi
							OTU_59176	0.499882	0.214881	0	0.0012478	Likely fungi
							OTU_5927	0.212349	0.102428	0.122279	0.000618156	Ascomycota
							OTU_5929	0.0533707	0.0908163	0	0.000278804	Basidiomycota
							OTU_5955	0.400461	0.148098	0.0573179	0.000972023	Likely fungi
							OTU_5989	0.307981	0.0317366	0	0.000663645	Cryptomycota
							OTU_6104	0.310777	0.0828757	0.0201366	0.000797114	Chytridiomycota
							OTU_61129	0.438284	0.0355214	0.130766	0.00102364	Likely fungi
							OTU_618	0.408277	0.0246455	0.14492	0.000997838	Ascomycota
							OTU_619	0.415014	0.106804	0.11983	0.00106975	Likely fungi
							OTU_622	0.619506	0.104532	0.106474	0.00141984	Likely fungi
							OTU_63000	0.332916	0.0989895	0.107085	0.00084638	Likely fungi
							OTU_6313	0.251939	0.248442	0.0800087	0.000841318	Ascomycota
							OTU_63607	0.245532	0	0.143966	0.000722194	Zoopagomycota
							OTU_6371	0.459227	0.217545	0.0575949	0.00119185	Basidiomycota
							OTU_638	0.229738	0.04512	0	0.000730203	Cryptomycota
							OTU_64	0.445847	0.108633	0.0711292	0.00110286	Chytridiomycota
							OTU_6571	0.400898	0.0247027	0.191425	0.000944072	Cryptomycota
							OTU_6573	0.388442	0.0595177	0.181669	0.000949463	Basidiomycota
							OTU_660	0.212941	0.109444	0.0816261	0.000641739	Likely fungi
							OTU_6620	0.120839	0.111903	0.065727	0.000529883	Likely fungi
							OTU_6638	0.355915	0.107949	0.0829172	0.000910322	Basidiomycota
							OTU_667	0.397048	0.0705139	0.185338	0.000947883	Likely fungi
							OTU_67	0.258948	0.0699799	0.0867149	0.000687742	Chytridiomycota
							OTU_6778	0.373312	0.0647797	0.123228	0.000948297	Likely fungi
							OTU_679	0.363136	0.0514768	0	0.000952114	Chytridiomycota
							OTU_69441	0.476455	0.0873367	0.147375	0.0010639	Cryptomycota
							OTU_696	0.150953	0.0566652	0.0649853	0.000487771	Chytridiomycota
							OTU_7	0.201062	0.0669869	0.13263	0.000561588	Likely fungi
							OTU_702	0.413129	0.259954	0.07341	0.0010987	Ascomycota
							OTU_7029	0.473372	0.0528212	0.0793872	0.00111973	Likely fungi
							OTU_70364	0.147752	0.0269082	0	0.000802096	Cryptomycota
							OTU_71	0.275189	0.195704	0.139045	0.000783403	Ascomycota
							OTU_713	0.184085	0.0735315	0.0376838	0.000565026	Cryptomycota
							OTU_7232	0.130998	0.0896394	0.113284	0.000477237	Chytridiomycota
							OTU_725	0.38801	0.0445822	0.101382	0.00092266	Cryptomycota
							OTU_73	0.248164	0.0333104	0.00912444	0.00061171	Cryptomycota
							OTU_73120	0.137247	0.00256465	0	0.000295688	Microsporidia
							OTU_73691	0.281369	0.0778937	0.0633546	0.00077269	Chytridiomycota
							OTU_74	0.241464	0.0776545	0.199685	0.000594286	Cryptomycota
							OTU_75	0.299064	0.0379565	0.135507	0.000744364	Basidiomycota
							OTU_75088	0.17009	0.14237	0.103759	0.000667113	Cryptomycota
							OTU_75241	0.0633372	0.0319461	0	0.000520257	Chytridiomycota
							OTU_758	0.369607	0.0859872	0.121637	0.000909598	Basidiomycota
							OTU_75942	0.0119402	0	0	0.000348743	Chytridiomycota
							OTU_76	0.313343	0.0589889	0.0601963	0.000807356	Likely fungi
							OTU_760	0.196562	0.105604	0.102571	0.000566678	Chytridiomycota
							OTU_7637	0.259393	0.222964	0.0682716	0.000851981	Ascomycota
							OTU_77	0.0304297	0.0108077	0.222902	0.000222701	Chytridiomycota
							OTU_773	0.128399	0.0791458	0.0844549	0.000480029	Chytridiomycota
							OTU_79	0.214836	0.0609502	0.147264	0.000494425	Likely fungi
							OTU_79467	0.00142557	0.000818917	0	0.000353017	Ascomycota
							OTU_8	0.272341	0.0434464	0.119009	0.000716014	Cryptomycota
							OTU_80	0.356968	0.126014	0.097534	0.000950269	Chytridiomycota
							OTU_8005	0.122549	0.152401	0.0336815	0.00054231	Mucoromycota
							OTU_81	0.28313	0.068072	0.168977	0.000691557	Likely fungi
							OTU_815	0.412204	0.233347	0.116978	0.00109672	Basidiomycota
							OTU_81845	0.0562311	0.00961779	0.0991109	0.000124129	Cryptomycota
							OTU_82	0.180004	0.0244545	0.0247208	0.000487727	Likely fungi
							OTU_820	0.0875985	0.0441821	0.0273651	0.000335887	Ascomycota
							OTU_8261	0.362363	0.0944909	0.0320448	0.000907848	Likely fungi
							OTU_829	0.299313	0.0805844	0	0.000793846	Likely fungi
							OTU_8425	0.146834	0.0493518	0.0415697	0.000552503	Basidiomycota
							OTU_844	0.194343	0.123567	0.117834	0.000695432	Chytridiomycota
							OTU_84636	0.105111	0.0764236	0.0801146	0.000387893	Likely fungi
							OTU_8464	0.0541728	0.0773934	0	0.00026933	Ascomycota
							OTU_84653	0.23994	0.0287873	0	0.00056594	Ascomycota
							OTU_85206	0.0256294	0.0303966	0	5.83303e-05	Chytridiomycota
							OTU_855	0.126416	0.0350349	0.121183	0.000377262	Likely fungi
							OTU_8570	0.228858	0.0711771	0.0607048	0.000640977	Chytridiomycota
							OTU_8591	0.237129	0.0683043	0.0515968	0.000703927	Mucoromycota
							OTU_8680	0.462397	0.200487	0.0317734	0.00114056	Likely fungi
							OTU_869	0.241838	0.145744	0.137605	0.000686315	Chytridiomycota
							OTU_870	0.172922	0.0995574	0.131375	0.000573226	Ascomycota
							OTU_87180	0.146185	0.034864	0.051614	0.000457138	Chytridiomycota
							OTU_87587	0.0240686	0.0264078	0	3.8403e-05	Likely fungi
							OTU_8778	0.0887942	0.0675226	0	0.000165536	Chytridiomycota
							OTU_88864	0.0943445	0.0456641	0.0845705	0.000338114	Chytridiomycota
							OTU_90	0.385996	0.19843	0.0833688	0.00109414	Ascomycota
							OTU_903	0.254473	0.0937568	0.0927146	0.000673085	Basidiomycota
							OTU_91360	0.231384	0.0412186	0.118686	0.000586767	Cryptomycota
							OTU_921	0.641268	0.0642763	0.0446273	0.00141151	Likely fungi
							OTU_92329	0.0518868	0.0800468	0	0.000293199	Likely fungi
							OTU_93	0.0597338	0.0109074	0.0897993	0.000146502	Cryptomycota
							OTU_94	0.314722	0.0403487	0.052178	0.000863216	Likely fungi
							OTU_949	0.279569	0.110914	0.108886	0.000771084	Likely fungi
							OTU_95	0.364731	0.12319	0.118856	0.000868856	Likely fungi
							OTU_9583	0.432023	0.0930331	0.116777	0.0010199	Cryptomycota
							OTU_959	0.075479	0.0131522	0	0.00032041	Chytridiomycota
							OTU_96	0.391903	0.16528	0.109126	0.00101486	Ascomycota
							OTU_965	0.174241	0.114998	0.136087	0.000565683	Ascomycota
							OTU_96616	0.443679	0.0272431	0.0179883	0.00105483	Chytridiomycota
							OTU_9691	0.140514	0.0219631	0.120111	0.000458223	Ascomycota
							OTU_9776	0.128567	0.0275705	0.0981837	0.000577456	Likely fungi
							OTU_9912	0.187037	0.125793	0.13163	0.000557189	Ascomycota
							OTU_9926	0.453991	0.141973	0.0538283	0.00111016	Basidiomycota
							OTU_994	0.295585	0.0327893	0.0475904	0.000734154	Likely fungi

## Sheet: Network associations
Supplementary Table S8											Note: Taxonomic table for algal dataset is deposited in OSF; doi: 10.17605/OSF.IO/764MU
corr	Target	Id.x	att5.x	Label.x.x	Source	Id.y	att5.y	Label.x.y
-1	345	296	Dinoflagellata	Otu173	296	345	Ochrophyta	Otu338
-0.658039	289	246	Ochrophyta	Otu74	246	289	Dinoflagellata	Otu154
-0.636006	202	141	Chytridiomycota	OTU_4858	141	202	Chlorophyta	Otu11
-0.626489	355	352	mv	SiO2	352	355	mv	TDN
-0.613036	202	49	Chytridiomycota	OTU_1719	49	202	Chlorophyta	Otu11
0.447634	263	226	Chlorophyta	Otu42	226	263	Chlorophyta	Otu100
-0.606564	201	177	Cryptomycota	OTU_8	177	201	Ochrophyta	Otu10
-0.547037	218	139	Cryptomycota	OTU_47	139	218	Ochrophyta	Otu29
-0.583961	356	200	Ochrophyta	Otu9	200	356	mv	Day
-0.505431	356	217	Ochrophyta	Otu26	217	356	mv	Day
-0.486574	226	74	Likely fungi	OTU_213	74	226	Chlorophyta	Otu42
-0.474252	202	178	Likely fungi	OTU_81	178	202	Chlorophyta	Otu11
-0.540537	208	167	Cryptomycota	OTU_69441	167	208	Ochrophyta	Otu17
-0.430716	105	98	Cryptomycota	OTU_2888	98	105	Chytridiomycota	OTU_31566
0.535586	356	215	Chlorophyta	Otu24	215	356	mv	Day
0.402336	102	28	Cryptomycota	OTU_1352	28	102	Chytridiomycota	OTU_30955
0.407234	322	153	Chytridiomycota	OTU_5638	153	322	Ochrophyta	Otu261
0.456297	229	202	Chlorophyta	Otu11	202	229	Chlorophyta	Otu45
-0.508375	344	277	Dinoflagellata	Otu133	277	344	Dinoflagellata	Otu335
0.435405	349	321	Ochrophyta	Otu259	321	349	mv	DOC
-0.46283	206	146	Likely fungi	OTU_515	146	206	Ochrophyta	Otu15
0.40576	88	38	Cryptomycota	OTU_1501	38	88	Chytridiomycota	OTU_25
-0.415028	200	24	Likely fungi	OTU_1271	24	200	Ochrophyta	Otu9
0.552462	141	5	Cryptomycota	OTU_102801	5	141	Chytridiomycota	OTU_4858
-0.466747	33	25	Likely fungi	OTU_1319	25	33	Chytridiomycota	OTU_147
0.548774	180	155	Likely fungi	OTU_574	155	180	Chytridiomycota	OTU_844
0.555242	100	78	Cryptomycota	OTU_223	78	100	Chytridiomycota	OTU_2962
-0.585888	154	31	Cryptomycota	OTU_140	31	154	Cryptomycota	OTU_570
-0.448889	352	349	mv	DOC	349	352	mv	SiO2
0.403057	163	5	Cryptomycota	OTU_102801	5	163	Cryptomycota	OTU_6571
0.414072	171	81	Cryptomycota	OTU_228	81	171	Cryptomycota	OTU_74
0.416549	171	5	Cryptomycota	OTU_102801	5	171	Cryptomycota	OTU_74
-0.447116	272	254	Dinoflagellata	Otu89	254	272	Dinoflagellata	Otu120
0.422127	163	50	Cryptomycota	OTU_174	50	163	Cryptomycota	OTU_6571
0.428382	44	28	Cryptomycota	OTU_1352	28	44	Cryptomycota	OTU_1600
-0.433936	353	296	Dinoflagellata	Otu173	296	353	mv	Humic_sub
0.452648	78	48	Cryptomycota	OTU_1702	48	78	Cryptomycota	OTU_223
0.463382	81	38	Cryptomycota	OTU_1501	38	81	Cryptomycota	OTU_228
0.589157	341	280	Chlorophyta	Otu138	280	341	Chlorophyta	Otu327
0.493678	96	47	Cryptomycota	OTU_17	47	96	Cryptomycota	OTU_2712
0.497719	163	124	Cryptomycota	OTU_3872	124	163	Cryptomycota	OTU_6571
-0.417088	276	246	Ochrophyta	Otu74	246	276	Ochrophyta	Otu132
0.562143	151	74	Likely fungi	OTU_213	74	151	Chytridiomycota	OTU_5464
0.508299	139	82	Cryptomycota	OTU_23004	82	139	Cryptomycota	OTU_47
0.416827	118	19	Likely fungi	OTU_1190	19	118	Cryptomycota	OTU_356910
0.510043	163	93	Cryptomycota	OTU_269	93	163	Cryptomycota	OTU_6571
-0.407021	222	200	Ochrophyta	Otu9	200	222	Cryptophyta	Otu35
0.514337	124	60	Cryptomycota	OTU_19377	60	124	Cryptomycota	OTU_3872
0.432961	353	237	Ochrophyta	Otu55	237	353	mv	Humic_sub
0.400374	225	210	Ochrophyta	Otu19	210	225	Ochrophyta	Otu41
0.417621	163	16	Likely fungi	OTU_1146	16	163	Cryptomycota	OTU_6571
0.51468	167	163	Cryptomycota	OTU_6571	163	167	Cryptomycota	OTU_69441
0.53004	163	148	Cryptomycota	OTU_534	148	163	Cryptomycota	OTU_6571
0.402553	204	198	Ochrophyta	Otu6	198	204	Ochrophyta	Otu13
0.53077	121	101	Cryptomycota	OTU_3092	101	121	Cryptomycota	OTU_37882
0.407489	258	108	Chytridiomycota	OTU_336	108	258	Dinoflagellata	Otu94
0.462598	188	140	Likely fungi	OTU_4791	140	188	Cryptomycota	OTU_9583
0.502332	121	71	Likely fungi	OTU_21	71	121	Cryptomycota	OTU_37882
0.577207	177	48	Cryptomycota	OTU_1702	48	177	Cryptomycota	OTU_8
0.42208	290	42	Chytridiomycota	OTU_159	42	290	Ochrophyta	Otu159
0.422962	300	114	Chytridiomycota	OTU_3475	114	300	Cryptophyta	Otu182
0.504167	93	20	Likely fungi	OTU_1194	20	93	Cryptomycota	OTU_269
0.412942	143	2	Chytridiomycota	OTU_1	2	143	Chytridiomycota	OTU_492885
0.411096	278	244	Ochrophyta	Otu68	244	278	Cryptophyta	Otu134
0.41213	287	244	Ochrophyta	Otu68	244	287	Chlorophyta	Otu149
0.446839	182	59	Chytridiomycota	OTU_1930	59	182	Chytridiomycota	OTU_869
0.413169	309	254	Dinoflagellata	Otu89	254	309	Ochrophyta	Otu200
0.590234	115	110	Cryptomycota	OTU_338	110	115	Cryptomycota	OTU_3499
0.415067	289	244	Ochrophyta	Otu68	244	289	Dinoflagellata	Otu154
0.593163	145	118	Cryptomycota	OTU_356910	118	145	Cryptomycota	OTU_5106
0.642373	118	106	Cryptomycota	OTU_320	106	118	Cryptomycota	OTU_356910
0.526898	50	20	Likely fungi	OTU_1194	20	50	Cryptomycota	OTU_174
0.554054	101	69	Likely fungi	OTU_2067	69	101	Cryptomycota	OTU_3092
0.472308	12	1	Chytridiomycota	OTU_0	1	12	Chytridiomycota	OTU_107
0.677232	124	118	Cryptomycota	OTU_356910	118	124	Cryptomycota	OTU_3872
0.677637	37	31	Cryptomycota	OTU_140	31	37	Cryptomycota	OTU_15
0.4529	353	267	Ochrophyta	Otu109	267	353	mv	Humic_sub
0.554536	182	2	Chytridiomycota	OTU_1	2	182	Chytridiomycota	OTU_869
0.423607	316	305	Ochrophyta	Otu196	305	316	Dinoflagellata	Otu233
0.616263	78	24	Likely fungi	OTU_1271	24	78	Cryptomycota	OTU_223
0.694579	177	23	Likely fungi	OTU_125	23	177	Cryptomycota	OTU_8
0.717289	333	262	Chlorophyta	Otu98	262	333	Chlorophyta	Otu290
0.427647	224	193	Dinoflagellata	Otu1	193	224	Dinoflagellata	Otu37
-0.413102	206	123	Likely fungi	OTU_3838	123	206	Ochrophyta	Otu15
0.696132	177	148	Cryptomycota	OTU_534	148	177	Cryptomycota	OTU_8
0.428575	259	194	Dinoflagellata	Otu2	194	259	Ochrophyta	Otu95
0.730678	60	5	Cryptomycota	OTU_102801	5	60	Cryptomycota	OTU_19377
0.735469	121	44	Cryptomycota	OTU_1600	44	121	Cryptomycota	OTU_37882
0.768206	186	90	Cryptomycota	OTU_26	90	186	Cryptomycota	OTU_93
0.575833	350	268	Ochrophyta	Otu113	268	350	mv	NH4
0.434207	232	199	Ochrophyta	Otu7	199	232	Dinoflagellata	Otu49
0.555473	151	109	Chytridiomycota	OTU_3374	109	151	Chytridiomycota	OTU_5464
0.479273	351	340	Ochrophyta	Otu326	340	351	mv	NO2
0.403773	222	25	Likely fungi	OTU_1319	25	222	Cryptophyta	Otu35
0.43636	308	255	Ochrophyta	Otu90	255	308	Ochrophyta	Otu199
-0.573361	161	16	Likely fungi	OTU_1146	16	161	Likely fungi	OTU_63000
0.608376	22	8	Chytridiomycota	OTU_106	8	22	Chytridiomycota	OTU_122
0.438481	232	222	Cryptophyta	Otu35	222	232	Dinoflagellata	Otu49
-0.564849	178	74	Likely fungi	OTU_213	74	178	Likely fungi	OTU_81
0.719333	326	262	Chlorophyta	Otu98	262	326	Chlorophyta	Otu275
0.400682	166	123	Likely fungi	OTU_3838	123	166	Likely fungi	OTU_6778
0.442647	330	316	Dinoflagellata	Otu233	316	330	Ochrophyta	Otu285
0.42412	158	120	Likely fungi	OTU_3706	120	158	Likely fungi	OTU_61129
0.656232	143	1	Chytridiomycota	OTU_0	1	143	Chytridiomycota	OTU_492885
0.663499	153	4	Chytridiomycota	OTU_102	4	153	Chytridiomycota	OTU_5638
0.817714	337	227	Chlorophyta	Otu43	227	337	Chlorophyta	Otu317
0.449494	313	244	Ochrophyta	Otu68	244	313	Dinoflagellata	Otu223
0.450132	220	198	Ochrophyta	Otu6	198	220	Cryptophyta	Otu31
0.792144	186	21	Cryptomycota	OTU_12	21	186	Cryptomycota	OTU_93
0.855673	46	21	Cryptomycota	OTU_12	21	46	Cryptomycota	OTU_165
0.494771	351	313	Dinoflagellata	Otu223	313	351	mv	NO2
0.790032	114	73	Chytridiomycota	OTU_2118	73	114	Chytridiomycota	OTU_3475
0.455226	328	210	Ochrophyta	Otu19	210	328	Ochrophyta	Otu281
0.828877	263	235	Chlorophyta	Otu53	235	263	Chlorophyta	Otu100
0.456294	295	206	Ochrophyta	Otu15	206	295	Ochrophyta	Otu170
0.881605	285	215	Chlorophyta	Otu24	215	285	Chlorophyta	Otu146
0.456011	216	215	Chlorophyta	Otu24	215	216	Cryptophyta	Otu25
0.458131	238	228	Dinoflagellata	Otu44	228	238	Dinoflagellata	Otu56
0.425429	160	120	Likely fungi	OTU_3706	120	160	Likely fungi	OTU_619
0.42819	138	71	Likely fungi	OTU_21	71	138	Likely fungi	OTU_44
0.435618	147	29	Likely fungi	OTU_137	29	147	Likely fungi	OTU_53
0.908186	188	72	Cryptomycota	OTU_21156	72	188	Cryptomycota	OTU_9583
0.463707	305	272	Dinoflagellata	Otu120	272	305	Ochrophyta	Otu196
0.46406	300	282	Dinoflagellata	Otu141	282	300	Cryptophyta	Otu182
0.465811	329	252	Ochrophyta	Otu85	252	329	Ochrophyta	Otu284
0.926168	98	96	Cryptomycota	OTU_2712	96	98	Cryptomycota	OTU_2888
0.956531	47	21	Cryptomycota	OTU_12	21	47	Cryptomycota	OTU_17
0.471217	233	199	Ochrophyta	Otu7	199	233	Chlorophyta	Otu50
0.471842	334	288	Ochrophyta	Otu151	288	334	Ochrophyta	Otu303
0.817759	62	10	Chytridiomycota	OTU_1064	10	62	Chytridiomycota	OTU_2
0.436835	158	29	Likely fungi	OTU_137	29	158	Likely fungi	OTU_61129
0.473992	319	272	Dinoflagellata	Otu120	272	319	Dinoflagellata	Otu254
0.439535	89	51	Likely fungi	OTU_17419	51	89	Likely fungi	OTU_2526
0.442069	168	14	Likely fungi	OTU_108078	14	168	Likely fungi	OTU_7
0.476119	256	236	Cryptophyta	Otu54	236	256	Ochrophyta	Otu91
0.476666	303	237	Ochrophyta	Otu55	237	303	Ochrophyta	Otu191
0.848694	132	63	Chytridiomycota	OTU_2001	63	132	Chytridiomycota	OTU_423
0.478678	321	207	Ochrophyta	Otu16	207	321	Ochrophyta	Otu259
0.52757	351	270	Ochrophyta	Otu115	270	351	mv	NO2
0.482433	265	259	Ochrophyta	Otu95	259	265	Ochrophyta	Otu105
0.484273	281	269	Ochrophyta	Otu114	269	281	Dinoflagellata	Otu140
0.48573	303	266	Dinoflagellata	Otu106	266	303	Ochrophyta	Otu191
0.442909	133	29	Likely fungi	OTU_137	29	133	Likely fungi	OTU_4256
0.487384	294	207	Ochrophyta	Otu16	207	294	Ochrophyta	Otu169
0.45803	242	226	Chlorophyta	Otu42	226	242	Cryptophyta	Otu65
-0.474517	208	110	Cryptomycota	OTU_338	110	208	Ochrophyta	Otu17
0.48981	279	199	Ochrophyta	Otu7	199	279	Ochrophyta	Otu137
0.49116	341	258	Dinoflagellata	Otu94	258	341	Chlorophyta	Otu327
0.492422	233	216	Cryptophyta	Otu25	216	233	Chlorophyta	Otu50
0.492898	242	233	Chlorophyta	Otu50	233	242	Cryptophyta	Otu65
-0.462393	205	154	Cryptomycota	OTU_570	154	205	Ochrophyta	Otu14
0.49434	273	249	Cryptophyta	Otu80	249	273	Cryptophyta	Otu124
0.441577	351	287	Chlorophyta	Otu149	287	351	mv	NO2
0.901405	174	117	Chytridiomycota	OTU_354	117	174	Chytridiomycota	OTU_760
0.496125	260	251	Ochrophyta	Otu83	251	260	Cryptophyta	Otu96
0.496791	208	195	Ochrophyta	Otu3	195	208	Ochrophyta	Otu17
-0.447999	214	30	Cryptomycota	OTU_14	30	214	Cryptophyta	Otu23
0.518074	242	241	Chlorophyta	Otu64	241	242	Cryptophyta	Otu65
0.499564	294	208	Ochrophyta	Otu17	208	294	Ochrophyta	Otu169
0.458932	178	16	Likely fungi	OTU_1146	16	178	Likely fungi	OTU_81
0.459004	158	89	Likely fungi	OTU_2526	89	158	Likely fungi	OTU_61129
0.506154	241	206	Ochrophyta	Otu15	206	241	Chlorophyta	Otu64
-0.447205	196	38	Cryptomycota	OTU_1501	38	196	Chlorophyta	Otu4
-0.447196	210	90	Cryptomycota	OTU_26	90	210	Ochrophyta	Otu19
0.474189	116	89	Likely fungi	OTU_2526	89	116	Likely fungi	OTU_352
0.475435	87	19	Likely fungi	OTU_1190	19	87	Likely fungi	OTU_249
0.514105	249	219	Cryptophyta	Otu30	219	249	Cryptophyta	Otu80
-0.438007	235	38	Cryptomycota	OTU_1501	38	235	Chlorophyta	Otu53
-0.427977	193	31	Cryptomycota	OTU_140	31	193	Dinoflagellata	Otu1
0.904783	66	42	Chytridiomycota	OTU_159	42	66	Chytridiomycota	OTU_2031
0.512492	178	53	Likely fungi	OTU_17954	53	178	Likely fungi	OTU_81
0.896342	315	302	Chlorophyta	Otu190	302	315	Cryptophyta	Otu226
0.519306	328	220	Cryptophyta	Otu31	220	328	Ochrophyta	Otu281
0.521699	309	290	Ochrophyta	Otu159	290	309	Ochrophyta	Otu200
0.524151	318	283	Dinoflagellata	Otu142	283	318	Ochrophyta	Otu247
0.525578	246	199	Ochrophyta	Otu7	199	246	Ochrophyta	Otu74
0.526176	325	250	Cryptophyta	Otu81	250	325	Ochrophyta	Otu274
0.541965	133	120	Likely fungi	OTU_3706	120	133	Likely fungi	OTU_4256
-0.422236	237	30	Cryptomycota	OTU_14	30	237	Ochrophyta	Otu55
-0.402521	348	228	Dinoflagellata	Otu44	228	348	mv	pH
0.528963	286	260	Cryptophyta	Otu96	260	286	Ochrophyta	Otu147
0.934141	95	10	Chytridiomycota	OTU_1064	10	95	Chytridiomycota	OTU_27
-0.458353	161	154	Cryptomycota	OTU_570	154	161	Likely fungi	OTU_63000
-0.438908	155	110	Cryptomycota	OTU_338	110	155	Likely fungi	OTU_574
0.531972	250	234	Ochrophyta	Otu51	234	250	Cryptophyta	Otu81
0.533803	304	264	Ochrophyta	Otu103	264	304	Ochrophyta	Otu192
-0.608345	344	314	Chlorophyta	Otu224	314	344	Dinoflagellata	Otu335
0.536791	295	236	Cryptophyta	Otu54	236	295	Ochrophyta	Otu170
0.537241	339	338	Dinoflagellata	Otu320	338	339	Cryptophyta	Otu321
0.551344	83	53	Likely fungi	OTU_17954	53	83	Likely fungi	OTU_233
-0.410116	147	101	Cryptomycota	OTU_3092	101	147	Likely fungi	OTU_53
0.574911	85	14	Likely fungi	OTU_108078	14	85	Likely fungi	OTU_245
0.587679	160	14	Likely fungi	OTU_108078	14	160	Likely fungi	OTU_619
0.416093	158	48	Cryptomycota	OTU_1702	48	158	Likely fungi	OTU_61129
0.552738	329	266	Dinoflagellata	Otu106	266	329	Ochrophyta	Otu284
0.552894	230	218	Ochrophyta	Otu29	218	230	Ochrophyta	Otu47
0.605375	123	54	Likely fungi	OTU_18	54	123	Likely fungi	OTU_3838
0.621618	165	24	Likely fungi	OTU_1271	24	165	Likely fungi	OTU_667
0.941447	88	12	Chytridiomycota	OTU_107	12	88	Chytridiomycota	OTU_25
0.422556	120	30	Cryptomycota	OTU_14	30	120	Likely fungi	OTU_3706
0.972814	88	2	Chytridiomycota	OTU_1	2	88	Chytridiomycota	OTU_25
-0.423341	316	287	Chlorophyta	Otu149	287	316	Dinoflagellata	Otu233
0.558905	338	283	Dinoflagellata	Otu142	283	338	Dinoflagellata	Otu320
0.560063	209	206	Ochrophyta	Otu15	206	209	Chlorophyta	Otu18
0.644644	156	11	Likely fungi	OTU_10693	11	156	Likely fungi	OTU_580
0.426932	243	209	Chlorophyta	Otu18	209	243	Dinoflagellata	Otu66
0.564773	204	195	Ochrophyta	Otu3	195	204	Ochrophyta	Otu13
0.858241	319	274	Chlorophyta	Otu125	274	319	Dinoflagellata	Otu254
0.565697	319	276	Ochrophyta	Otu132	276	319	Dinoflagellata	Otu254
0.432432	165	75	Cryptomycota	OTU_21350	75	165	Likely fungi	OTU_667
0.566983	344	332	Dinoflagellata	Otu288	332	344	Dinoflagellata	Otu335
0.432658	168	81	Cryptomycota	OTU_228	81	168	Likely fungi	OTU_7
0.422795	348	203	Dinoflagellata	Otu12	203	348	mv	pH
0.653897	164	85	Likely fungi	OTU_245	85	164	Likely fungi	OTU_660
0.572622	354	275	Dinoflagellata	Otu129	275	354	mv	PO4
0.489496	85	81	Cryptomycota	OTU_228	81	85	Likely fungi	OTU_245
0.579384	332	283	Dinoflagellata	Otu142	283	332	Dinoflagellata	Otu288
0.911615	316	274	Chlorophyta	Otu125	274	316	Dinoflagellata	Otu233
0.985748	189	88	Chytridiomycota	OTU_25	88	189	Chytridiomycota	OTU_959
0.672344	160	89	Likely fungi	OTU_2526	89	160	Likely fungi	OTU_619
0.588893	278	255	Ochrophyta	Otu90	255	278	Cryptophyta	Otu134
-0.58563	352	334	Ochrophyta	Otu303	334	352	mv	SiO2
0.527215	138	101	Cryptomycota	OTU_3092	101	138	Likely fungi	OTU_44
0.590979	340	216	Cryptophyta	Otu25	216	340	Ochrophyta	Otu326
0.592661	344	311	Dinoflagellata	Otu215	311	344	Dinoflagellata	Otu335
0.548106	87	15	Cryptomycota	OTU_11217	15	87	Likely fungi	OTU_249
0.594897	336	275	Dinoflagellata	Otu129	275	336	Dinoflagellata	Otu306
0.595048	325	245	Ochrophyta	Otu73	245	325	Ochrophyta	Otu274
0.596768	334	297	Ochrophyta	Otu176	297	334	Ochrophyta	Otu303
0.604838	291	275	Dinoflagellata	Otu129	275	291	Dinoflagellata	Otu164
0.697342	176	24	Likely fungi	OTU_1271	24	176	Likely fungi	OTU_79
0.605414	316	270	Ochrophyta	Otu115	270	316	Dinoflagellata	Otu233
0.635321	34	22	Chytridiomycota	OTU_122	22	34	Cryptomycota	OTU_148
0.613491	225	224	Dinoflagellata	Otu37	224	225	Ochrophyta	Otu41
0.453453	246	132	Chytridiomycota	OTU_423	132	246	Ochrophyta	Otu74
0.478535	302	66	Chytridiomycota	OTU_2031	66	302	Chlorophyta	Otu190
0.615956	242	238	Dinoflagellata	Otu56	238	242	Cryptophyta	Otu65
0.726009	25	20	Likely fungi	OTU_1194	20	25	Likely fungi	OTU_1319
0.617034	232	228	Dinoflagellata	Otu44	228	232	Dinoflagellata	Otu49
0.495567	209	59	Chytridiomycota	OTU_1930	59	209	Chlorophyta	Otu18
0.734388	76	71	Likely fungi	OTU_21	71	76	Likely fungi	OTU_214
0.622806	286	255	Ochrophyta	Otu90	255	286	Ochrophyta	Otu147
0.625391	299	222	Cryptophyta	Otu35	222	299	Cryptophyta	Otu179
-0.545316	346	204	Ochrophyta	Otu13	204	346	mv	Temp
0.626854	226	213	Ochrophyta	Otu22	213	226	Chlorophyta	Otu42
0.62898	308	288	Ochrophyta	Otu151	288	308	Ochrophyta	Otu199
0.629027	250	219	Cryptophyta	Otu30	219	250	Cryptophyta	Otu81
0.630882	306	240	Ochrophyta	Otu61	240	306	Ochrophyta	Otu197
0.634752	266	203	Dinoflagellata	Otu12	203	266	Dinoflagellata	Otu106
0.635261	276	255	Ochrophyta	Otu90	255	276	Ochrophyta	Otu132
0.529848	308	132	Chytridiomycota	OTU_423	132	308	Ochrophyta	Otu199
0.565328	346	209	Chlorophyta	Otu18	209	346	mv	Temp
0.638852	263	231	Ochrophyta	Otu48	231	263	Chlorophyta	Otu100
0.64129	265	237	Ochrophyta	Otu55	237	265	Ochrophyta	Otu105
-0.558195	346	34	Cryptomycota	OTU_148	34	346	mv	Temp
0.778613	146	127	Likely fungi	OTU_40	127	146	Likely fungi	OTU_515
0.645029	220	218	Ochrophyta	Otu29	218	220	Cryptophyta	Otu31
0.646277	240	210	Ochrophyta	Otu19	210	240	Ochrophyta	Otu61
0.650809	344	307	Ochrophyta	Otu198	307	344	Dinoflagellata	Otu335
0.651154	237	210	Ochrophyta	Otu19	210	237	Ochrophyta	Otu55
0.6525	265	239	Ochrophyta	Otu58	239	265	Ochrophyta	Otu105
0.786929	166	155	Likely fungi	OTU_574	155	166	Likely fungi	OTU_6778
-0.535529	23	22	Chytridiomycota	OTU_122	22	23	Likely fungi	OTU_125
0.403301	116	2	Chytridiomycota	OTU_1	2	116	Likely fungi	OTU_352
0.407322	127	33	Chytridiomycota	OTU_147	33	127	Likely fungi	OTU_40
0.663927	343	257	Dinoflagellata	Otu93	257	343	Ochrophyta	Otu334
0.664393	317	301	Cryptophyta	Otu186	301	317	Dinoflagellata	Otu234
0.664987	290	255	Ochrophyta	Otu90	255	290	Ochrophyta	Otu159
0.667678	338	324	Ochrophyta	Otu272	324	338	Dinoflagellata	Otu320
0.669811	217	208	Ochrophyta	Otu17	208	217	Ochrophyta	Otu26
0.795545	181	134	Likely fungi	OTU_4281	134	181	Likely fungi	OTU_8680
0.674397	331	322	Ochrophyta	Otu261	322	331	Ochrophyta	Otu287
-0.473377	347	44	Cryptomycota	OTU_1600	44	347	mv	Salinity
0.571653	357	149	Cryptomycota	OTU_5341	149	357	mv	Group
0.682416	295	261	Ochrophyta	Otu97	261	295	Ochrophyta	Otu170
-0.519183	305	274	Chlorophyta	Otu125	274	305	Ochrophyta	Otu196
0.689347	275	197	Ochrophyta	Otu5	197	275	Dinoflagellata	Otu129
0.693854	254	238	Dinoflagellata	Otu56	238	254	Dinoflagellata	Otu89
0.885408	99	13	Likely fungi	OTU_1080	13	99	Likely fungi	OTU_29
-0.417687	225	171	Cryptomycota	OTU_74	171	225	Ochrophyta	Otu41
0.696133	266	211	Cryptophyta	Otu20	211	266	Dinoflagellata	Otu106
0.927768	69	51	Likely fungi	OTU_17419	51	69	Likely fungi	OTU_2067
0.706332	304	266	Dinoflagellata	Otu106	266	304	Ochrophyta	Otu192
0.437139	146	22	Chytridiomycota	OTU_122	22	146	Likely fungi	OTU_515
0.487609	239	227	Chlorophyta	Otu43	227	239	Ochrophyta	Otu58
0.499169	204	196	Chlorophyta	Otu4	196	204	Ochrophyta	Otu13
0.721962	315	268	Ochrophyta	Otu113	268	315	Cryptophyta	Otu226
0.722585	327	256	Ochrophyta	Otu91	256	327	Ochrophyta	Otu278
0.723905	343	309	Ochrophyta	Otu200	309	343	Ochrophyta	Otu334
0.929102	127	54	Likely fungi	OTU_18	54	127	Likely fungi	OTU_40
-0.413827	201	5	Cryptomycota	OTU_102801	5	201	Ochrophyta	Otu10
0.933836	147	69	Likely fungi	OTU_2067	69	147	Likely fungi	OTU_53
0.734946	345	247	Ochrophyta	Otu78	247	345	Ochrophyta	Otu338
-0.405494	220	177	Cryptomycota	OTU_8	177	220	Cryptophyta	Otu31
0.736608	266	213	Ochrophyta	Otu22	213	266	Dinoflagellata	Otu106
0.739323	319	305	Ochrophyta	Otu196	305	319	Dinoflagellata	Otu254
0.739484	302	298	Dinoflagellata	Otu178	298	302	Chlorophyta	Otu190
0.740755	271	194	Dinoflagellata	Otu2	194	271	Dinoflagellata	Otu119
0.747893	344	318	Ochrophyta	Otu247	318	344	Dinoflagellata	Otu335
0.755419	328	217	Ochrophyta	Otu26	217	328	Ochrophyta	Otu281
0.446098	138	12	Chytridiomycota	OTU_107	12	138	Likely fungi	OTU_44
0.759144	301	216	Cryptophyta	Otu25	216	301	Cryptophyta	Otu186
0.51587	127	95	Chytridiomycota	OTU_27	95	127	Likely fungi	OTU_40
0.764198	238	212	Cryptophyta	Otu21	212	238	Dinoflagellata	Otu56
0.764263	332	311	Dinoflagellata	Otu215	311	332	Dinoflagellata	Otu288
0.765241	353	349	mv	DOC	349	353	mv	Humic_sub
0.767371	252	203	Dinoflagellata	Otu12	203	252	Ochrophyta	Otu85
0.400726	283	28	Cryptomycota	OTU_1352	28	283	Dinoflagellata	Otu142
0.772826	284	266	Dinoflagellata	Otu106	266	284	Cryptophyta	Otu143
0.777559	318	307	Ochrophyta	Otu198	307	318	Ochrophyta	Otu247
0.777608	225	195	Ochrophyta	Otu3	195	225	Ochrophyta	Otu41
0.949603	74	71	Likely fungi	OTU_21	71	74	Likely fungi	OTU_213
0.783492	311	293	Dinoflagellata	Otu168	293	311	Dinoflagellata	Otu215
0.403302	346	164	Likely fungi	OTU_660	164	346	mv	Temp
0.614403	133	102	Chytridiomycota	OTU_30955	102	133	Likely fungi	OTU_4256
0.432874	229	125	Cryptomycota	OTU_388	125	229	Chlorophyta	Otu45
0.486775	355	160	Likely fungi	OTU_619	160	355	mv	TDN
0.802835	273	265	Ochrophyta	Otu105	265	273	Cryptophyta	Otu124
0.805891	249	214	Cryptophyta	Otu23	214	249	Cryptophyta	Otu80
0.808027	327	291	Dinoflagellata	Otu164	291	327	Ochrophyta	Otu278
0.808037	230	223	Ochrophyta	Otu36	223	230	Ochrophyta	Otu47
0.556095	231	229	Chlorophyta	Otu45	229	231	Ochrophyta	Otu48
0.76306	187	8	Chytridiomycota	OTU_106	8	187	Likely fungi	OTU_949
0.563692	230	226	Chlorophyta	Otu42	226	230	Ochrophyta	Otu47
0.830949	330	260	Cryptophyta	Otu96	260	330	Ochrophyta	Otu285
0.835908	306	264	Ochrophyta	Otu103	264	306	Ochrophyta	Otu197
0.435096	353	62	Chytridiomycota	OTU_2	62	353	mv	Humic_sub
0.451273	258	93	Cryptomycota	OTU_269	93	258	Dinoflagellata	Otu94
0.467965	205	115	Cryptomycota	OTU_3499	115	205	Ochrophyta	Otu14
0.58338	268	227	Chlorophyta	Otu43	227	268	Ochrophyta	Otu113
0.860997	329	237	Ochrophyta	Otu55	237	329	Ochrophyta	Otu284
0.880254	313	251	Ochrophyta	Otu83	251	313	Dinoflagellata	Otu223
0.625798	261	221	Chlorophyta	Otu33	221	261	Ochrophyta	Otu97
0.881728	322	279	Ochrophyta	Otu137	279	322	Ochrophyta	Otu261
0.512879	346	120	Likely fungi	OTU_3706	120	346	mv	Temp
0.88842	261	243	Dinoflagellata	Otu66	243	261	Ochrophyta	Otu97
0.635854	259	253	Chlorophyta	Otu87	253	259	Ochrophyta	Otu95
0.587056	346	108	Chytridiomycota	OTU_336	108	346	mv	Temp
0.904103	293	277	Dinoflagellata	Otu133	277	293	Dinoflagellata	Otu168
0.615074	258	2	Chytridiomycota	OTU_1	2	258	Dinoflagellata	Otu94
0.471078	254	37	Cryptomycota	OTU_15	37	254	Dinoflagellata	Otu89
0.910556	335	312	Dinoflagellata	Otu219	312	335	Dinoflagellata	Otu304
0.685869	310	292	Chlorophyta	Otu167	292	310	Ochrophyta	Otu205
0.566297	212	144	Cryptomycota	OTU_5	144	212	Cryptophyta	Otu21
0.407343	222	13	Likely fungi	OTU_1080	13	222	Cryptophyta	Otu35
0.47333	227	181	Likely fungi	OTU_8680	181	227	Chlorophyta	Otu43
0.930239	272	238	Dinoflagellata	Otu56	238	272	Dinoflagellata	Otu120
0.517289	294	134	Likely fungi	OTU_4281	134	294	Ochrophyta	Otu169
0.620622	302	132	Chytridiomycota	OTU_423	132	302	Chlorophyta	Otu190
0.934257	343	289	Dinoflagellata	Otu154	289	343	Ochrophyta	Otu334
0.659657	323	95	Chytridiomycota	OTU_27	95	323	Ochrophyta	Otu267
0.942854	306	271	Dinoflagellata	Otu119	271	306	Ochrophyta	Otu197
0.554442	262	181	Likely fungi	OTU_8680	181	262	Chlorophyta	Otu98
0.855078	242	40	Cryptomycota	OTU_15752	40	242	Cryptophyta	Otu65
0.958954	334	251	Ochrophyta	Otu83	251	334	Ochrophyta	Otu303
0.714805	232	153	Chytridiomycota	OTU_5638	153	232	Dinoflagellata	Otu49
0.758678	248	8	Chytridiomycota	OTU_106	8	248	Chlorophyta	Otu79
0.997046	314	307	Ochrophyta	Otu198	307	314	Chlorophyta	Otu224
0.997191	278	276	Ochrophyta	Otu132	276	278	Cryptophyta	Otu134
0.999513	336	291	Dinoflagellata	Otu164	291	336	Dinoflagellata	Otu306
0.999646	296	267	Ochrophyta	Otu109	267	296	Dinoflagellata	Otu173
0.999999	267	247	Ochrophyta	Otu78	247	267	Ochrophyta	Otu109
1	320	288	Ochrophyta	Otu151	288	320	Ochrophyta	Otu256
1	342	297	Ochrophyta	Otu176	297	342	Ochrophyta	Otu328
